# Supplementary material for: Bis(diethyl­enetriamine-κ3 N,N′,N′′)nickel(II) bis­(1,2-dicyanoethene-1,2-dithiolato-κ2 S,S′)nickel(II)
Source: Acta Crystallogr Sect E Struct Rep Online. 2008 Sep 13;64(Pt 10):m1264–5. doi: 10.1107/S1600536808028663 (PMC2959400; doi:10.1107/S1600536808028663)
Supplement: Supplementary file 1 [file e-64-m1264-sup1.cif]

##############################################################################
###                                                                        ###
###        Electronic paper (Acta Crystallographica Section E)             ###
###                                                                        ###
##############################################################################
#                                                                            #
# This CIF contains the data in a paper accepted for publication in Acta     #
# Crystallographica Section E. It conforms to the requirements of Notes      #
# for Authors for Section E, and has been peer reviewed under the auspices   #
# of the IUCr Commission on Journals.                                        #
#                                                                            #
# Full details of the Crystallographic Information File format               #
# are given in the paper "The Crystallographic Information File (CIF):       #
# a New Standard Archive File for Crystallography" by S. R. Hall, F. H.      #
# Allen and I. D. Brown [Acta Cryst. (1991), A47, 655-685].                  #
#                                                                            #
# The current version of the core CIF dictionary is obtainable from          #
# ftp://ftp.iucr.org/pub/cif_core.dic. The current version number is 2.4.    #
#                                                                            #
# Software is freely available for graphical display of the structure(s) in  #
# this CIF.  For information consult the CIF home page http://www.iucr.org/  #
# cif/home.html                                                              #
#                                                                            #
# This file may be used for bona fide research purposes within the           #
# scientific community so long as proper attribution is given to the journal # 
# article from which it was obtained.                                        #
#                                                                            #
##############################################################################
                                             
data_global
_audit_creation_method     'form.cif (version 2.0)'
_journal_data_validation_number     ?
_journal_date_recd_electronic     2008-08-20
_journal_date_accepted     2008-09-08
_journal_name_full     'Acta Crystallographica, Section E'
_journal_year     2008
_journal_volume     64
_journal_issue     10
_journal_page_first     m1264
_journal_page_last     m1265
_journal_paper_category     QM
_journal_coeditor_code     HY2151
_publ_contact_author_name     'Li-Fang Zhang'
_publ_contact_author_address
;
School of Chemistry & Chemical Technology
Shandong University
Jinan 250100
People's Republic of China
;
_publ_contact_author_email     Zhanglf@sdu.edu.cn
_publ_contact_author_Phone     '0086-531-88362319'
_publ_section_title
;
Bis(diethylenetriamine-\k^3^<i>N</i>,<i>N</i>',<i>N</i>'')nickel(II)
bis(1,2-dicyanoethene-1,2-dithiolato-\k^2^<i>S</i>,<i>S</i>')nickel(II)
;
loop_
    _publ_author_name
    _publ_author_address
    'Zhang, Dao-Peng'
;
School of Chemistry & Chemical Technology
Shandong University
Jinan 250100
People's Republic of China
;
    'Wang, Hai-Long'
;
School of Chemistry & Chemical Technology
Shandong University
Jinan 250100
People's Republic of China
;
    'Zhang, Li-Fang'
;
School of Chemistry & Chemical Technology
Shandong University
Jinan 250100
People's Republic of China
;
    'Ni, Zhong-Hai'
;
School of Chemistry & Chemical Technology
Shandong University
Jinan 250100
People's Republic of China
;
data_I
_audit_creation_method     SHELXL-97
_chemical_name_systematic
;
Bis(diethylenetriamine-\k^3^N,N',N'')nickel(II)
bis(1,2-dicyanoethene-1,2-dithiolato-\k^2^S,S')nickel(II)
;
_chemical_name_common     ?
_chemical_formula_moiety     'C8 H26 N6 Ni 2+, C8 N4 Ni S4 2-'
_chemical_formula_sum     'C16 H26 N10 Ni2 S4'
_chemical_formula_iupac     '[Ni (C4 H13 N3)2] [Ni (C4 N2 S2)2]'
_chemical_formula_weight     604.13
_chemical_melting_point     ?
_symmetry_cell_setting     Monoclinic
_symmetry_space_group_name_H-M     'P 21/n'
_symmetry_space_group_name_Hall     '-P 2yn'
loop_
    _symmetry_equiv_pos_as_xyz
    'x, y, z'
    '-x+1/2, y+1/2, -z+1/2'
    '-x, -y, -z'
    'x-1/2, -y-1/2, z-1/2'
_cell_length_a     9.589(3)
_cell_length_b     16.910(5)
_cell_length_c     16.146(4)
_cell_angle_alpha     90.00
_cell_angle_beta     97.491(4)
_cell_angle_gamma     90.00
_cell_volume     2595.8(13)
_cell_formula_units_Z     4
_cell_measurement_reflns_used     3163
_cell_measurement_theta_min     2.346
_cell_measurement_theta_max     23.799
_cell_measurement_temperature     273(2)
_exptl_crystal_description     block
_exptl_crystal_colour     blue
_exptl_crystal_size_max     0.19
_exptl_crystal_size_mid     0.17
_exptl_crystal_size_min     0.15
_exptl_crystal_density_diffrn     1.546
_exptl_crystal_density_meas     ?
_exptl_crystal_density_method     'not measured'
_exptl_crystal_F_000     1248
_exptl_absorpt_coefficient_mu     1.797
_exptl_absorpt_correction_type     multi-scan
_exptl_absorpt_process_details     '(SADABS; Sheldrick, 1996)'
_exptl_absorpt_correction_T_min     0.717
_exptl_absorpt_correction_T_max     0.766
_diffrn_ambient_temperature     273(2)
_diffrn_radiation_type     MoK\a
_diffrn_radiation_wavelength     0.71073
_diffrn_radiation_source     'fine-focus sealed tube'
_diffrn_radiation_monochromator     graphite
_diffrn_measurement_device_type     'Bruker SMART APEXII CCD area-detector'
_diffrn_measurement_method     '\f and \w scans'
_diffrn_detector_area_resol_mean     ?
_diffrn_reflns_number     13610
_diffrn_reflns_av_R_equivalents     0.0368
_diffrn_reflns_av_sigmaI/netI     0.0488
_diffrn_reflns_theta_min     2.34
_diffrn_reflns_theta_max     26.00
_diffrn_reflns_theta_full     26.00
_diffrn_measured_fraction_theta_max     0.996
_diffrn_measured_fraction_theta_full     0.996
_diffrn_reflns_limit_h_min     -11
_diffrn_reflns_limit_h_max     11
_diffrn_reflns_limit_k_min     -20
_diffrn_reflns_limit_k_max     19
_diffrn_reflns_limit_l_min     -17
_diffrn_reflns_limit_l_max     19
_diffrn_standards_number     ?
_diffrn_standards_interval_count     ?
_diffrn_standards_interval_time     ?
_diffrn_standards_decay_%     ?
_reflns_number_total     5065
_reflns_number_gt     3393
_reflns_threshold_expression     >2\s(I)
_refine_ls_structure_factor_coef     Fsqd
_refine_ls_matrix_type     full
_refine_ls_R_factor_all     0.0741
_refine_ls_R_factor_gt     0.0407
_refine_ls_wR_factor_gt     0.0928
_refine_ls_wR_factor_ref     0.1090
_refine_ls_goodness_of_fit_ref     0.987
_refine_ls_restrained_S_all     0.986
_refine_ls_number_reflns     5065
_refine_ls_number_parameters     329
_refine_ls_number_restraints     10
_refine_ls_hydrogen_treatment     mixed
_refine_ls_weighting_scheme     calc
_refine_ls_weighting_details
                 'calc w=1/[\s^2^(Fo^2^)+(0.0580P)^2^] where P=(Fo^2^+2Fc^2^)/3'
_atom_sites_solution_hydrogens     geom
_atom_sites_solution_primary     direct
_atom_sites_solution_secondary     difmap
_refine_ls_shift/su_max     0.000
_refine_ls_shift/su_mean     0.000
_refine_diff_density_max     0.859
_refine_diff_density_min     -0.261
_refine_ls_extinction_method     none
_refine_ls_extinction_coef     ?
loop_
    _atom_type_symbol
    _atom_type_description
    _atom_type_scat_dispersion_real
    _atom_type_scat_dispersion_imag
    _atom_type_scat_source
    'C' 'C' 0.0033 0.0016
                         'International Tables Vol C Tables 4.2.6.8 and 6.1.1.4'
    'H' 'H' 0.0000 0.0000
                         'International Tables Vol C Tables 4.2.6.8 and 6.1.1.4'
    'N' 'N' 0.0061 0.0033
                         'International Tables Vol C Tables 4.2.6.8 and 6.1.1.4'
    'S' 'S' 0.1246 0.1234
                         'International Tables Vol C Tables 4.2.6.8 and 6.1.1.4'
    'Ni' 'Ni' 0.3393 1.1124
                         'International Tables Vol C Tables 4.2.6.8 and 6.1.1.4'
_computing_data_collection     'APEX2 (Bruker, 2007)'
_computing_cell_refinement     'SAINT-Plus (Bruker, 2007)'
_computing_data_reduction     'SAINT-Plus (Bruker, 2007)'
_computing_structure_solution     'SHELXS97 (Sheldrick, 2008)'
_computing_structure_refinement     'SHELXL97 (Sheldrick, 2008)'
_computing_molecular_graphics     'SHELXTL (Sheldrick, 2008)'
_computing_publication_material     'SHELXTL (Sheldrick, 2008)'
loop_
    _atom_site_type_symbol
    _atom_site_label
    _atom_site_fract_x
    _atom_site_fract_y
    _atom_site_fract_z
    _atom_site_U_iso_or_equiv
    _atom_site_adp_type
    _atom_site_calc_flag
    _atom_site_refinement_flags
    _atom_site_occupancy
    _atom_site_disorder_assembly
    _atom_site_disorder_group
    Ni Ni1 0.72467(5) 0.23459(3) 0.01993(3) 0.04722(16) Uani d . 1 . .
    Ni Ni2 0.97276(5) 0.40148(3) 0.25321(3) 0.04194(15) Uani d . 1 . .
    S S1 0.78132(10) 0.13475(6) 0.10229(6) 0.0555(3) Uani d . 1 . .
    S S2 0.90403(11) 0.21706(7) -0.04639(7) 0.0638(3) Uani d . 1 . .
    S S3 0.52234(11) 0.23887(7) 0.06673(7) 0.0598(3) Uani d . 1 . .
    S S4 0.68871(10) 0.34610(6) -0.04535(7) 0.0576(3) Uani d . 1 . .
    N N1 1.0808(4) 0.0021(3) 0.1686(3) 0.0828(12) Uani d . 1 . .
    N N2 1.2281(4) 0.0992(2) -0.0397(2) 0.0727(11) Uani d . 1 . .
    N N3 0.1991(4) 0.3603(3) 0.0519(3) 0.0980(15) Uani d . 1 . .
    N N4 0.3914(5) 0.4842(3) -0.1113(3) 0.0902(13) Uani d . 1 . .
    N N5 0.7588(4) 0.4323(2) 0.2690(2) 0.0532(8) Uani d D 1 . .
    N N6 0.8844(4) 0.2901(2) 0.2388(2) 0.0573(9) Uani d D 1 . .
    N N7 1.1630(4) 0.3364(3) 0.2450(3) 0.0670(10) Uani d D 1 . .
    N N8 0.9396(4) 0.4370(2) 0.1246(2) 0.0551(9) Uani d D 1 . .
    N N9 1.0692(4) 0.5111(2) 0.2663(2) 0.0576(9) Uani d D 1 . .
    N N10 1.0222(4) 0.4021(3) 0.3870(2) 0.0552(9) Uani d D 1 . .
    C C1 0.9425(4) 0.1059(2) 0.0742(2) 0.0487(9) Uani d . 1 . .
    C C2 0.9942(4) 0.1410(2) 0.0098(2) 0.0498(9) Uani d . 1 . .
    C C3 0.4468(4) 0.3230(2) 0.0193(2) 0.0546(10) Uani d . 1 . .
    C C4 0.5168(4) 0.3686(2) -0.0311(2) 0.0532(10) Uani d . 1 . .
    C C5 1.0189(4) 0.0466(3) 0.1249(3) 0.0587(11) Uani d . 1 . .
    C C6 1.1252(4) 0.1169(3) -0.0162(2) 0.0564(11) Uani d . 1 . .
    C C7 0.3083(5) 0.3441(3) 0.0363(3) 0.0676(12) Uani d . 1 . .
    C C8 0.4494(5) 0.4331(3) -0.0751(3) 0.0656(12) Uani d . 1 . .
    C C9 0.6713(4) 0.3606(3) 0.2543(3) 0.0690(12) Uani d . 1 . .
    H H9C 0.6357 0.3564 0.1954 0.083 Uiso calc R 1 . .
    H H9B 0.5916 0.3639 0.2854 0.083 Uiso calc R 1 . .
    C C10 0.7577(5) 0.2887(3) 0.2815(3) 0.0711(13) Uani d . 1 . .
    H H10A 0.7841 0.2894 0.3416 0.085 Uiso calc R 1 . .
    H H10B 0.7039 0.2410 0.2668 0.085 Uiso calc R 1 . .
    C C11 0.9946(5) 0.2337(3) 0.2698(3) 0.0759(14) Uani d . 1 . .
    H H11A 0.9634 0.1802 0.2563 0.091 Uiso calc R 1 . .
    H H11B 1.0161 0.2381 0.3301 0.091 Uiso calc R 1 . .
    C C12 1.1225(6) 0.2523(3) 0.2293(3) 0.0850(16) Uani d . 1 . .
    H H12A 1.1994 0.2181 0.2518 0.102 Uiso calc R 1 . .
    H H12B 1.1030 0.2429 0.1696 0.102 Uiso calc R 1 . .
    C C13 1.0004(5) 0.5157(3) 0.1168(3) 0.0748(13) Uani d . 1 . .
    H H13A 0.9436 0.5450 0.0730 0.090 Uiso calc R 1 . .
    H H13B 1.0944 0.5106 0.1013 0.090 Uiso calc R 1 . .
    C C14 1.0069(5) 0.5602(3) 0.1974(3) 0.0748(13) Uani d . 1 . .
    H H14A 1.0627 0.6078 0.1945 0.090 Uiso calc R 1 . .
    H H14B 0.9129 0.5758 0.2066 0.090 Uiso calc R 1 . .
    C C15 1.0661(5) 0.5377(3) 0.3519(3) 0.0694(12) Uani d . 1 . .
    H H15A 0.9721 0.5556 0.3585 0.083 Uiso calc R 1 . .
    H H15B 1.1303 0.5818 0.3639 0.083 Uiso calc R 1 . .
    C C16 1.1076(5) 0.4719(3) 0.4112(2) 0.0704(13) Uani d . 1 . .
    H H16A 1.2063 0.4595 0.4109 0.084 Uiso calc R 1 . .
    H H16B 1.0943 0.4879 0.4674 0.084 Uiso calc R 1 . .
    H H8A 0.8544(16) 0.441(2) 0.101(2) 0.051(11) Uiso d D 1 . .
    H H8B 0.971(4) 0.4005(18) 0.095(2) 0.073(15) Uiso d D 1 . .
    H H7A 1.219(4) 0.352(3) 0.211(2) 0.090(17) Uiso d D 1 . .
    H H10C 0.944(3) 0.406(3) 0.408(3) 0.091(17) Uiso d D 1 . .
    H H5A 0.727(5) 0.4692(19) 0.235(2) 0.093(18) Uiso d D 1 . .
    H H6A 0.860(4) 0.281(2) 0.1865(8) 0.055(12) Uiso d D 1 . .
    H H7B 1.217(4) 0.341(3) 0.2916(17) 0.12(2) Uiso d D 1 . .
    H H10D 1.066(6) 0.362(3) 0.409(4) 0.16(3) Uiso d D 1 . .
    H H9A 1.1581(18) 0.503(4) 0.267(4) 0.16(3) Uiso d D 1 . .
    H H5B 0.769(5) 0.448(3) 0.3200(12) 0.101(18) Uiso d D 1 . .
loop_
    _atom_site_aniso_label
    _atom_site_aniso_U_11
    _atom_site_aniso_U_22
    _atom_site_aniso_U_33
    _atom_site_aniso_U_12
    _atom_site_aniso_U_13
    _atom_site_aniso_U_23
    Ni1 0.0377(3) 0.0536(3) 0.0497(3) 0.0057(2) 0.0033(2) -0.0112(2)
    Ni2 0.0429(3) 0.0502(3) 0.0324(2) -0.0003(2) 0.00373(19) -0.0015(2)
    S1 0.0412(5) 0.0638(7) 0.0642(6) 0.0081(5) 0.0164(5) -0.0001(5)
    S2 0.0514(6) 0.0822(8) 0.0599(6) 0.0189(6) 0.0160(5) 0.0104(6)
    S3 0.0503(6) 0.0652(7) 0.0663(7) 0.0126(5) 0.0161(5) -0.0012(5)
    S4 0.0451(6) 0.0601(7) 0.0667(7) 0.0028(5) 0.0040(5) -0.0026(5)
    N1 0.062(2) 0.098(3) 0.093(3) 0.027(2) 0.024(2) 0.027(2)
    N2 0.055(2) 0.110(3) 0.055(2) 0.029(2) 0.0172(18) 0.016(2)
    N3 0.078(3) 0.134(4) 0.089(3) 0.048(3) 0.038(2) 0.009(3)
    N4 0.097(3) 0.094(3) 0.077(3) 0.032(3) 0.000(2) 0.008(2)
    N5 0.048(2) 0.067(2) 0.044(2) 0.0015(18) 0.0033(16) -0.0034(19)
    N6 0.067(2) 0.056(2) 0.047(2) -0.0026(18) -0.0011(18) -0.0019(17)
    N7 0.055(2) 0.087(3) 0.059(2) 0.014(2) 0.008(2) -0.003(2)
    N8 0.048(2) 0.077(3) 0.0393(19) 0.014(2) 0.0049(16) 0.0003(18)
    N9 0.065(2) 0.059(2) 0.051(2) -0.0045(19) 0.0138(17) -0.0004(17)
    N10 0.042(2) 0.087(3) 0.0367(17) -0.009(2) 0.0043(15) -0.0018(18)
    C1 0.037(2) 0.058(3) 0.051(2) 0.0068(18) 0.0077(17) -0.0086(19)
    C2 0.037(2) 0.064(3) 0.049(2) 0.0069(19) 0.0053(17) -0.0067(19)
    C3 0.048(2) 0.068(3) 0.047(2) 0.017(2) 0.0024(18) -0.016(2)
    C4 0.050(2) 0.058(3) 0.049(2) 0.013(2) -0.0017(18) -0.013(2)
    C5 0.043(2) 0.073(3) 0.063(3) 0.007(2) 0.020(2) 0.002(2)
    C6 0.051(2) 0.076(3) 0.043(2) 0.016(2) 0.0078(18) 0.006(2)
    C7 0.064(3) 0.087(3) 0.053(3) 0.025(3) 0.014(2) -0.003(2)
    C8 0.063(3) 0.077(3) 0.054(3) 0.018(2) -0.003(2) -0.005(2)
    C9 0.048(2) 0.092(4) 0.067(3) -0.018(3) 0.006(2) -0.014(3)
    C10 0.073(3) 0.070(3) 0.071(3) -0.026(3) 0.014(2) -0.002(2)
    C11 0.093(4) 0.057(3) 0.073(3) 0.009(3) -0.009(3) 0.008(2)
    C12 0.096(4) 0.072(4) 0.082(3) 0.032(3) -0.005(3) -0.009(3)
    C13 0.090(3) 0.081(4) 0.056(3) 0.004(3) 0.021(2) 0.023(2)
    C14 0.087(4) 0.052(3) 0.085(3) -0.001(2) 0.012(3) 0.008(2)
    C15 0.070(3) 0.067(3) 0.071(3) -0.005(2) 0.010(2) -0.028(2)
    C16 0.066(3) 0.100(4) 0.045(2) -0.025(3) 0.006(2) -0.013(2)
loop_
    _geom_bond_atom_site_label_1
    _geom_bond_atom_site_label_2
    _geom_bond_site_symmetry_2
    _geom_bond_distance
    _geom_bond_publ_flag
    Ni1 S1 . 2.1739(12) y
    Ni1 S2 . 2.1617(12) y
    Ni1 S3 . 2.1732(12) y
    Ni1 S4 . 2.1658(12) y
    Ni2 N5 . 2.164(3) y
    Ni2 N6 . 2.065(3) y
    Ni2 N7 . 2.150(4) y
    Ni2 N8 . 2.145(3) y
    Ni2 N9 . 2.071(4) y
    Ni2 N10 . 2.151(3) y
    S1 C1 . 1.737(4) ?
    S2 C2 . 1.738(4) ?
    S3 C3 . 1.730(4) ?
    S4 C4 . 1.737(4) ?
    N1 C5 . 1.144(5) ?
    N2 C6 . 1.143(5) ?
    N3 C7 . 1.141(5) ?
    N4 C8 . 1.146(5) ?
    N5 C9 . 1.477(5) ?
    N5 H5A . 0.86(3) ?
    N5 H5B . 0.86(3) ?
    N6 C11 . 1.463(5) ?
    N6 C10 . 1.473(5) ?
    N6 H6A . 0.86(2) ?
    N7 C12 . 1.486(6) ?
    N7 H7A . 0.86(4) ?
    N7 H7B . 0.86(4) ?
    N8 C13 . 1.466(6) ?
    N8 H8A . 0.86(3) ?
    N8 H8B . 0.86(3) ?
    N9 C14 . 1.453(5) ?
    N9 C15 . 1.456(5) ?
    N9 H9A . 0.86(3) ?
    N10 C16 . 1.461(5) ?
    N10 H10C . 0.87(3) ?
    N10 H10D . 0.85(6) ?
    C1 C2 . 1.347(5) ?
    C1 C5 . 1.434(6) ?
    C2 C6 . 1.434(5) ?
    C3 C4 . 1.359(6) ?
    C3 C7 . 1.436(5) ?
    C4 C8 . 1.412(6) ?
    C9 C10 . 1.505(6) ?
    C9 H9C . 0.9700 ?
    C9 H9B . 0.9700 ?
    C10 H10A . 0.9700 ?
    C10 H10B . 0.9700 ?
    C11 C12 . 1.497(7) ?
    C11 H11A . 0.9700 ?
    C11 H11B . 0.9700 ?
    C12 H12A . 0.9700 ?
    C12 H12B . 0.9700 ?
    C13 C14 . 1.497(6) ?
    C13 H13A . 0.9700 ?
    C13 H13B . 0.9700 ?
    C14 H14A . 0.9700 ?
    C14 H14B . 0.9700 ?
    C15 C16 . 1.488(6) ?
    C15 H15A . 0.9700 ?
    C15 H15B . 0.9700 ?
    C16 H16A . 0.9700 ?
    C16 H16B . 0.9700 ?
loop_
    _geom_angle_atom_site_label_1
    _geom_angle_atom_site_label_2
    _geom_angle_atom_site_label_3
    _geom_angle_site_symmetry_1
    _geom_angle_site_symmetry_3
    _geom_angle
    _geom_angle_publ_flag
    S2 Ni1 S4 . . 87.98(5) y
    S2 Ni1 S3 . . 168.77(5) y
    S4 Ni1 S3 . . 92.72(4) y
    S2 Ni1 S1 . . 92.58(4) y
    S4 Ni1 S1 . . 170.10(4) y
    S3 Ni1 S1 . . 88.65(4) y
    N6 Ni2 N9 . . 177.56(15) y
    N6 Ni2 N8 . . 98.00(14) y
    N9 Ni2 N8 . . 81.73(14) y
    N6 Ni2 N7 . . 82.24(16) y
    N9 Ni2 N7 . . 95.37(17) y
    N8 Ni2 N7 . . 95.96(15) y
    N6 Ni2 N10 . . 98.69(14) y
    N9 Ni2 N10 . . 81.72(14) y
    N8 Ni2 N10 . . 163.04(16) y
    N7 Ni2 N10 . . 89.25(16) y
    N6 Ni2 N5 . . 81.47(14) y
    N9 Ni2 N5 . . 100.96(15) y
    N8 Ni2 N5 . . 91.32(13) y
    N7 Ni2 N5 . . 162.93(16) y
    N10 Ni2 N5 . . 88.20(14) y
    C1 S1 Ni1 . . 102.61(14) ?
    C2 S2 Ni1 . . 102.53(13) ?
    C3 S3 Ni1 . . 102.40(15) ?
    C4 S4 Ni1 . . 102.68(15) ?
    C9 N5 Ni2 . . 108.1(3) ?
    C9 N5 H5A . . 110(3) ?
    Ni2 N5 H5A . . 111(3) ?
    C9 N5 H5B . . 114(3) ?
    Ni2 N5 H5B . . 101(3) ?
    H5A N5 H5B . . 112(5) ?
    C11 N6 C10 . . 115.5(4) ?
    C11 N6 Ni2 . . 106.8(3) ?
    C10 N6 Ni2 . . 108.3(3) ?
    C11 N6 H6A . . 108(3) ?
    C10 N6 H6A . . 109(3) ?
    Ni2 N6 H6A . . 109(3) ?
    C12 N7 Ni2 . . 107.2(3) ?
    C12 N7 H7A . . 110(3) ?
    Ni2 N7 H7A . . 120(3) ?
    C12 N7 H7B . . 110(4) ?
    Ni2 N7 H7B . . 109(4) ?
    H7A N7 H7B . . 100(5) ?
    C13 N8 Ni2 . . 109.1(3) ?
    C13 N8 H8A . . 105(3) ?
    Ni2 N8 H8A . . 118(2) ?
    C13 N8 H8B . . 116(3) ?
    Ni2 N8 H8B . . 108(3) ?
    H8A N8 H8B . . 101(4) ?
    C14 N9 C15 . . 119.5(4) ?
    C14 N9 Ni2 . . 107.4(3) ?
    C15 N9 Ni2 . . 108.0(3) ?
    C14 N9 H9A . . 114(4) ?
    C15 N9 H9A . . 100(4) ?
    Ni2 N9 H9A . . 107(5) ?
    C16 N10 Ni2 . . 108.4(3) ?
    C16 N10 H10C . . 108(3) ?
    Ni2 N10 H10C . . 108(3) ?
    C16 N10 H10D . . 108(5) ?
    Ni2 N10 H10D . . 117(5) ?
    H10C N10 H10D . . 107(5) ?
    C2 C1 C5 . . 122.5(3) ?
    C2 C1 S1 . . 120.5(3) ?
    C5 C1 S1 . . 117.0(3) ?
    C1 C2 C6 . . 121.7(4) ?
    C1 C2 S2 . . 121.4(3) ?
    C6 C2 S2 . . 116.9(3) ?
    C4 C3 C7 . . 121.0(4) ?
    C4 C3 S3 . . 121.4(3) ?
    C7 C3 S3 . . 117.7(3) ?
    C3 C4 C8 . . 120.7(4) ?
    C3 C4 S4 . . 120.5(3) ?
    C8 C4 S4 . . 118.8(3) ?
    N1 C5 C1 . . 176.5(5) ?
    N2 C6 C2 . . 177.4(4) ?
    N3 C7 C3 . . 178.2(5) ?
    N4 C8 C4 . . 178.1(5) ?
    N5 C9 C10 . . 109.7(3) ?
    N5 C9 H9C . . 109.7 ?
    C10 C9 H9C . . 109.7 ?
    N5 C9 H9B . . 109.7 ?
    C10 C9 H9B . . 109.7 ?
    H9C C9 H9B . . 108.2 ?
    N6 C10 C9 . . 107.8(3) ?
    N6 C10 H10A . . 110.1 ?
    C9 C10 H10A . . 110.1 ?
    N6 C10 H10B . . 110.1 ?
    C9 C10 H10B . . 110.1 ?
    H10A C10 H10B . . 108.5 ?
    N6 C11 C12 . . 108.0(4) ?
    N6 C11 H11A . . 110.1 ?
    C12 C11 H11A . . 110.1 ?
    N6 C11 H11B . . 110.1 ?
    C12 C11 H11B . . 110.1 ?
    H11A C11 H11B . . 108.4 ?
    N7 C12 C11 . . 109.7(4) ?
    N7 C12 H12A . . 109.7 ?
    C11 C12 H12A . . 109.7 ?
    N7 C12 H12B . . 109.7 ?
    C11 C12 H12B . . 109.7 ?
    H12A C12 H12B . . 108.2 ?
    N8 C13 C14 . . 110.7(3) ?
    N8 C13 H13A . . 109.5 ?
    C14 C13 H13A . . 109.5 ?
    N8 C13 H13B . . 109.5 ?
    C14 C13 H13B . . 109.5 ?
    H13A C13 H13B . . 108.1 ?
    N9 C14 C13 . . 110.2(4) ?
    N9 C14 H14A . . 109.6 ?
    C13 C14 H14A . . 109.6 ?
    N9 C14 H14B . . 109.6 ?
    C13 C14 H14B . . 109.6 ?
    H14A C14 H14B . . 108.1 ?
    N9 C15 C16 . . 110.1(4) ?
    N9 C15 H15A . . 109.6 ?
    C16 C15 H15A . . 109.6 ?
    N9 C15 H15B . . 109.6 ?
    C16 C15 H15B . . 109.6 ?
    H15A C15 H15B . . 108.2 ?
    N10 C16 C15 . . 109.8(3) ?
    N10 C16 H16A . . 109.7 ?
    C15 C16 H16A . . 109.7 ?
    N10 C16 H16B . . 109.7 ?
    C15 C16 H16B . . 109.7 ?
    H16A C16 H16B . . 108.2 ?
loop_
    _geom_hbond_atom_site_label_D
    _geom_hbond_atom_site_label_H
    _geom_hbond_atom_site_label_A
    _geom_hbond_site_symmetry_A
    _geom_hbond_distance_DH
    _geom_hbond_distance_HA
    _geom_hbond_distance_DA
    _geom_hbond_angle_DHA
    _geom_hbond_publ_flag
    N5 H5A N4 3_665 0.86(3) 2.30(4) 3.098(6) 154(3) y
    N5 H5B N2 4_566 0.86(3) 2.48(3) 3.186(5) 140(4) y
    N7 H7A N3 1_655 0.86(4) 2.56(3) 3.207(7) 134(3) y
    N8 H8B N3 1_655 0.86(3) 2.48(4) 3.164(6) 138(3) y
    N9 H9A N1 2_755 0.86(2) 2.58(3) 3.387(6) 156(5) y
    N10 H10C N2 4_566 0.87(3) 2.34(3) 3.198(5) 173(5) y
