# Supplementary material for: Bis(diethyl­enetriamine-κ3 N,N′,N′′)nickel(II) bis­(1,2-dicyanoethene-1,2-dithiolato-κ2 S,S′)nickel(II)
Source: Acta Crystallogr Sect E Struct Rep Online. 2008 Sep 13;64(Pt 10):m1264–5. doi: 10.1107/S1600536808028663 (PMC2959400; doi:10.1107/S1600536808028663)
Supplement: Supplementary file 2 [file e-64-m1264-Isup2.hkl]

# 
# h,k,l, Fc-squared, Fo-squared, sigma(Fo-squared) and status flag 
# 
data_I
_shelx_title ' test in P2(1)/n' 
_shelx_refln_list_code          4 
_shelx_F_calc_maximum      276.91 
_exptl_crystal_F_000      1248.00 
_reflns_d_resolution_high  0.8107 
 
loop_ 
 _symmetry_equiv_pos_as_xyz 
 'x, y, z' 
 '-x+1/2, y+1/2, -z+1/2' 
 '-x, -y, -z' 
 'x-1/2, -y-1/2, z-1/2' 
 
_cell_length_a     9.5894 
_cell_length_b    16.9099 
_cell_length_c    16.1457 
_cell_angle_alpha  90.000 
_cell_angle_beta   97.491 
_cell_angle_gamma  90.000 
 
_shelx_F_squared_multiplier     1.000 
 
loop_ 
 _refln_index_h 
 _refln_index_k 
 _refln_index_l 
 _refln_F_squared_calc 
 _refln_F_squared_meas 
 _refln_F_squared_sigma 
 _refln_observed_status 
   4   0   0    40218.41    45885.75    994.87 o 
   6   0   0       67.15       78.94     22.52 o 
   8   0   0      213.50      216.39     38.06 o 
  10   0   0      359.67      432.84     73.57 o 
   1   1   0     8111.61     8394.10    189.01 o 
   2   1   0      131.55       81.78     18.41 o 
   3   1   0    12940.82    14269.88    222.95 o 
   4   1   0    18632.16    17998.37    240.08 o 
   5   1   0      211.33      198.87     19.14 o 
   6   1   0     1179.67     1098.98     32.31 o 
   7   1   0      665.50      673.48     29.23 o 
   8   1   0       55.39       40.80     17.41 o 
   9   1   0       38.17       28.32     22.49 o 
  10   1   0      145.71      118.81     40.67 o 
   0   2   0     8539.00     8870.06    198.47 o 
   1   2   0        4.49       -4.32      4.32 o 
   2   2   0    29678.53    32187.54    402.76 o 
   3   2   0     1505.24     1421.16     33.41 o 
   4   2   0     1215.64     1304.25     28.13 o 
   5   2   0      155.68      143.84     13.90 o 
   6   2   0      107.21      119.82     15.78 o 
   7   2   0     1665.64     1706.98     42.81 o 
   8   2   0      232.91      239.43     30.16 o 
   9   2   0      560.61      551.96     30.81 o 
  10   2   0      214.52      162.58     60.71 o 
   1   3   0     9604.12     9657.47    185.87 o 
   2   3   0     1689.45     1592.35     33.89 o 
   3   3   0      655.01      626.30     37.27 o 
   4   3   0     1058.86     1009.34     24.33 o 
   5   3   0      275.40      305.15     17.30 o 
   6   3   0    14543.63    14004.75    170.92 o 
   7   3   0      677.52      716.50     37.64 o 
   8   3   0      216.90      223.52     29.70 o 
   9   3   0        1.17        9.24     21.40 o 
  10   3   0     2066.85     2041.90     86.01 o 
  11   3   0       89.50      159.99     70.98 o 
   0   4   0      105.09      151.42     21.70 o 
   1   4   0     8215.95     7149.79    120.71 o 
   2   4   0      431.41      497.27     20.85 o 
   3   4   0      320.95      261.04     39.92 o 
   4   4   0     1522.11     1671.37     42.40 o 
   5   4   0     5741.82     5625.63     78.63 o 
   6   4   0     6447.73     5957.27    106.60 o 
   7   4   0       76.29       68.43     22.72 o 
   8   4   0      609.46      590.21     38.46 o 
   9   4   0      316.50      277.85     29.62 o 
  10   4   0        4.68       -7.12     35.78 o 
  11   4   0      107.50       53.39     63.21 o 
   1   5   0     5005.96     5248.85     81.54 o 
   2   5   0     2112.42     2027.95     43.26 o 
   3   5   0     9039.59     9270.26    163.40 o 
   4   5   0      356.13      334.40     21.85 o 
   5   5   0      118.08      124.69     20.99 o 
   6   5   0     1790.72     1709.14     55.50 o 
   7   5   0      620.97      681.20     38.73 o 
   8   5   0      636.29      702.61     42.34 o 
   9   5   0      185.79      171.87     72.14 o 
  10   5   0     2048.31     2098.00     92.37 o 
  11   5   0      175.73       93.30     47.52 o 
   0   6   0    16180.71    16905.42    390.61 o 
   1   6   0      556.27      589.04     33.64 o 
   2   6   0     6000.99     5760.81     92.86 o 
   3   6   0     1722.22     1577.41     43.82 o 
   4   6   0    14886.40    14924.57    211.39 o 
   5   6   0        6.89        9.94     16.02 o 
   6   6   0      343.40      473.00     32.23 o 
   7   6   0       57.79       93.95     24.78 o 
   8   6   0     1617.07     1639.99     59.64 o 
   9   6   0       52.79       58.02     37.17 o 
  10   6   0      186.48      174.76     73.12 o 
  11   6   0      147.05      129.26     48.28 o 
   1   7   0     7043.22     7195.10    111.94 o 
   2   7   0      271.69      278.36     20.25 o 
   3   7   0      496.14      502.09     26.58 o 
   4   7   0      329.06      292.22     24.31 o 
   5   7   0     9436.48     9673.65    154.36 o 
   6   7   0        0.41       11.36     21.02 o 
   7   7   0      257.63      226.51     29.81 o 
   8   7   0      859.22      906.69     73.28 o 
   9   7   0      577.80      487.07     53.66 o 
  10   7   0      163.97      146.95     46.71 o 
  11   7   0      138.62      145.53     50.95 o 
   0   8   0    21979.92    22661.41    522.74 o 
   1   8   0      313.17      277.83     28.49 o 
   2   8   0      271.93      227.23     21.29 o 
   3   8   0      304.17      272.98     23.78 o 
   4   8   0     3467.34     3406.45     74.25 o 
   5   8   0        1.42       -6.36     19.31 o 
   6   8   0       15.53       31.12     25.22 o 
   7   8   0      236.38      254.39     32.23 o 
   8   8   0      122.53       69.58     28.90 o 
   9   8   0      701.50      619.39     69.77 o 
  10   8   0       65.48       27.82     43.23 o 
   1   9   0     1924.05     1887.70     51.31 o 
   2   9   0     4333.84     4174.04     82.32 o 
   3   9   0      594.04      571.37     32.48 o 
   4   9   0      194.49      198.92     25.32 o 
   5   9   0     7107.37     7109.06    127.97 o 
   6   9   0      971.18     1034.99     48.26 o 
   7   9   0        2.92       15.11     36.14 o 
   8   9   0      258.88      191.19     34.67 o 
   9   9   0      135.77       93.40     41.84 o 
  10   9   0      235.05      196.20     49.75 o 
   0  10   0     1142.62     1301.82     79.55 o 
   1  10   0     4804.26     4423.81     87.08 o 
   2  10   0     7722.11     7536.00    128.15 o 
   3  10   0     1788.51     1727.48     54.23 o 
   4  10   0      626.69      669.40     39.00 o 
   5  10   0     1404.11     1298.46     63.73 o 
   6  10   0      225.89      163.74     39.80 o 
   7  10   0      183.93      234.01     34.31 o 
   8  10   0      114.41      119.54     33.83 o 
   9  10   0        8.33        2.16     44.28 o 
  10  10   0       51.60      -19.17     46.96 o 
   1  11   0     2205.41     2082.65     73.13 o 
   2  11   0     2642.96     2626.03     68.18 o 
   3  11   0     1351.03     1355.68     55.14 o 
   4  11   0       10.14      -27.86     27.86 o 
   5  11   0      157.40      182.94     30.80 o 
   6  11   0      661.00      723.90     46.29 o 
   7  11   0      526.23      551.32     44.11 o 
   8  11   0        2.01        5.98     30.69 o 
   9  11   0       23.34       17.47     43.67 o 
   0  12   0      975.44      887.10     76.07 o 
   1  12   0     1801.83     1629.85     68.46 o 
   2  12   0      163.54      192.04     29.29 o 
   3  12   0      125.30      120.37     27.87 o 
   4  12   0      604.13      689.08     63.32 o 
   5  12   0     1974.94     2039.34     68.88 o 
   6  12   0      137.08      152.45     36.42 o 
   7  12   0       14.34       -2.34     30.40 o 
   8  12   0      105.79      100.26     37.22 o 
   9  12   0      187.28      104.04     52.64 o 
   1  13   0        1.43       24.72     45.27 o 
   2  13   0      211.71      200.84     31.45 o 
   3  13   0        1.06       -9.70     24.00 o 
   4  13   0      484.22      467.62     40.80 o 
   5  13   0      175.29      244.18     37.01 o 
   6  13   0       74.29      104.42     48.03 o 
   7  13   0       16.17      -23.44     31.23 o 
   8  13   0      739.54      770.70     70.90 o 
   9  13   0      222.83      210.08     56.59 o 
   0  14   0        9.61       42.59     44.28 o 
   1  14   0      358.23      239.74     42.07 o 
   2  14   0     1287.09     1322.78     70.13 o 
   3  14   0      116.85       84.70     34.74 o 
   4  14   0      339.48      310.25     39.04 o 
   5  14   0       47.08      111.42     34.20 o 
   6  14   0       58.74       72.18     35.22 o 
   7  14   0      162.47      210.43     50.29 o 
   8  14   0       55.18       21.34     47.48 o 
   1  15   0     1543.83     1673.78     77.84 o 
   2  15   0      145.33      116.39     38.41 o 
   3  15   0      158.86      155.24     34.15 o 
   4  15   0      337.07      436.80     44.42 o 
   5  15   0     1236.93     1325.37     65.52 o 
   6  15   0       31.01       74.34     37.78 o 
   7  15   0        5.90      -22.45     37.01 o 
   8  15   0        2.58        1.56     74.68 o 
   0  16   0      512.46      567.48     77.76 o 
   1  16   0      378.07      383.37    106.78 o 
   2  16   0       69.79       68.20     38.34 o 
   3  16   0      197.30      140.80     51.83 o 
   4  16   0        0.78      -26.14     32.22 o 
   5  16   0       86.13      100.81     38.17 o 
   6  16   0      149.36      129.98     42.18 o 
   7  16   0       10.81        8.93     38.56 o 
   1  17   0        0.46       92.21     40.14 o 
   2  17   0       21.06       90.41     43.68 o 
   3  17   0      322.82      337.18     54.95 o 
   4  17   0      552.21      455.59     62.03 o 
   5  17   0      367.39      293.83     59.05 o 
   6  17   0        1.85        3.91     39.23 o 
   0  18   0       37.02       17.50     57.59 o 
   1  18   0      689.11      712.08     65.19 o 
   2  18   0       47.12       69.28     51.38 o 
   3  18   0       88.26       75.89     47.09 o 
   4  18   0        2.56       34.73     49.20 o 
   5  18   0      428.76      444.52     55.07 o 
   1  19   0       16.72      -16.88     43.40 o 
   2  19   0        4.39       25.86     45.55 o 
   3  19   0      175.20      190.02     56.81 o 
   4  19   0        5.22       29.26     60.71 o 
   0  20   0      123.42      220.70     75.89 o 
   1  20   0      284.81      246.59     58.74 o 
   2  20   0      144.81      189.39     53.79 o 
   3  20   0      169.84      124.40     55.79 o 
  -9   0   1     1927.83     2013.26     81.29 o 
  -7   0   1      121.11      126.31     50.94 o 
  -5   0   1    30538.03    29144.62    466.16 o 
  -3   0   1     2742.40     2647.74     84.55 o 
  -1   0   1    12266.78    10160.71    227.04 o 
   3   0   1     1293.39     1114.59     31.84 o 
   5   0   1       46.77       16.61     16.52 o 
   7   0   1     1607.59     1479.91     78.25 o 
   9   0   1     1288.64     1208.25     96.07 o 
  11   0   1      574.68      315.52     77.85 o 
 -10   1   1      261.02      281.51     38.92 o 
  -9   1   1        1.61        6.82     22.07 o 
  -8   1   1     2536.87     2613.82     60.65 o 
  -7   1   1        1.58      -15.05     15.05 o 
  -6   1   1        3.54        5.33     15.53 o 
  -5   1   1    11663.73    12425.47    178.76 o 
  -4   1   1     3708.63     3506.14     63.89 o 
  -3   1   1      655.72      837.63     24.80 o 
  -2   1   1     1481.29     1150.50     32.25 o 
  -1   1   1    76679.29    89044.47   1336.02 o 
   1   1   1     1391.14     1651.09     30.45 o 
   2   1   1      332.66      277.32     15.60 o 
   3   1   1     2112.75     2250.49     55.61 o 
   4   1   1      692.68      654.13     42.39 o 
   5   1   1     1076.56     1198.85     30.14 o 
   6   1   1     3148.92     3101.66     54.98 o 
   7   1   1      161.16      169.43     18.86 o 
   8   1   1       39.70       38.03     17.13 o 
   9   1   1       35.06       40.17     26.62 o 
  10   1   1      150.15      194.98     44.80 o 
  11   1   1      520.90      429.53     83.66 o 
 -10   2   1       10.67      -11.24     37.51 o 
  -9   2   1      266.74      167.34     27.31 o 
  -8   2   1      694.47      729.71     41.68 o 
  -7   2   1     1054.81      975.65     42.11 o 
  -6   2   1       40.53       37.70     23.62 o 
  -5   2   1    17119.62    16406.31    227.65 o 
  -4   2   1     4969.10     5240.57     87.14 o 
  -3   2   1     1065.86      944.27     27.47 o 
  -2   2   1      407.60      405.84     17.10 o 
  -1   2   1     3057.25     2584.54     50.00 o 
   0   2   1    18290.48    18842.01    288.64 o 
   1   2   1     1225.63      908.57     37.32 o 
   2   2   1     2782.27     2971.29     48.23 o 
   3   2   1      177.24      173.58     10.38 o 
   4   2   1      396.49      441.11     28.07 o 
   5   2   1     9975.79     9551.71    137.81 o 
   6   2   1     1835.50     1779.38     52.13 o 
   7   2   1      303.05      281.59     21.74 o 
   8   2   1        5.63        2.38     14.79 o 
   9   2   1      485.56      469.65     46.07 o 
  10   2   1      275.69      343.07     60.22 o 
  11   2   1      375.09      268.11     77.32 o 
 -10   3   1       16.08       -5.72     36.70 o 
  -9   3   1        6.23      -14.11     25.99 o 
  -8   3   1     1466.46     1509.17     56.05 o 
  -7   3   1      491.53      481.55     33.43 o 
  -6   3   1     1286.28     1220.99     37.26 o 
  -5   3   1      188.72      171.07     20.07 o 
  -4   3   1     5382.37     4965.92     83.93 o 
  -3   3   1    13746.82    14877.03    274.48 o 
  -2   3   1     1138.39      877.58     39.25 o 
  -1   3   1      392.89      536.80     24.89 o 
   0   3   1      903.73      888.41     37.36 o 
   1   3   1    47449.43    49859.02    756.33 o 
   2   3   1       21.05        8.67      5.46 o 
   3   3   1     2594.08     2658.09    139.46 o 
   4   3   1      295.52      285.69     15.26 o 
   5   3   1    11315.17    11023.26    135.23 o 
   6   3   1      864.37      831.51     29.87 o 
   7   3   1     1017.86      973.74     41.84 o 
   8   3   1      791.49      745.58     35.20 o 
   9   3   1      254.57      216.97     49.51 o 
  10   3   1        4.94       -4.40     36.33 o 
  11   3   1        1.03      -60.00     60.00 o 
 -10   4   1       67.61       70.90     40.23 o 
  -9   4   1     1086.22     1053.46     52.85 o 
  -8   4   1        1.88       18.83     23.97 o 
  -7   4   1     2527.13     2474.85     65.93 o 
  -6   4   1        0.14      -15.22     17.20 o 
  -5   4   1      222.48      222.25     14.65 o 
  -4   4   1     5011.79     4869.49     83.70 o 
  -3   4   1     8775.27     8288.36    223.88 o 
  -2   4   1     5685.14     5659.32     86.18 o 
  -1   4   1       21.20       10.20      8.73 o 
   0   4   1       13.57       10.96      8.82 o 
   1   4   1     4499.75     4127.61     65.03 o 
   2   4   1     1860.87     1904.13     41.16 o 
   3   4   1     1791.61     1543.14     47.05 o 
   4   4   1     3833.31     4114.24     67.72 o 
   5   4   1     9915.12     9327.36    148.63 o 
   6   4   1      444.50      405.13     33.63 o 
   7   4   1      408.65      297.71     28.84 o 
   8   4   1       17.50       23.01     19.76 o 
   9   4   1     2176.09     2113.13     84.65 o 
  10   4   1       30.87      -19.14     51.83 o 
  11   4   1      618.37      638.72     96.69 o 
 -11   5   1        0.13      -16.25     56.25 o 
 -10   5   1        1.77       42.24     41.04 o 
  -9   5   1       81.94       63.56     29.09 o 
  -8   5   1     1086.82     1010.95     49.24 o 
  -7   5   1       53.47       39.66     23.87 o 
  -6   5   1     2705.79     2540.64     64.41 o 
  -5   5   1       67.94       83.92     17.50 o 
  -4   5   1     2539.09     2242.56     61.93 o 
  -3   5   1        7.66       12.73     10.74 o 
  -2   5   1       82.43       84.16     12.63 o 
  -1   5   1     2235.03     2133.62     43.40 o 
   0   5   1      352.94      305.39     33.18 o 
   1   5   1     2502.73     2983.15     65.49 o 
   2   5   1        0.47       20.48     17.71 o 
   3   5   1       64.17       65.46     12.78 o 
   4   5   1     1655.59     1536.86     52.93 o 
   5   5   1     5019.52     5360.21    118.41 o 
   6   5   1       77.51      107.20     26.57 o 
   7   5   1     1504.34     1498.92     93.39 o 
   8   5   1     1569.31     1505.60     63.78 o 
   9   5   1      358.54      504.88    147.81 o 
  10   5   1      377.39      423.38     54.10 o 
  11   5   1        4.15        8.19     43.52 o 
 -11   6   1      141.95       90.33     47.82 o 
 -10   6   1      481.22      445.00    109.64 o 
  -9   6   1     2249.06     2331.17    115.82 o 
  -8   6   1      100.71       64.34     26.06 o 
  -7   6   1     1118.07     1120.64     47.93 o 
  -6   6   1      736.65      730.41     37.96 o 
  -5   6   1    11935.58    11231.85    170.91 o 
  -4   6   1     6427.80     6332.06    105.96 o 
  -3   6   1     5238.95     4872.81    131.44 o 
  -2   6   1     5416.40     5542.59     94.22 o 
  -1   6   1     5235.26     4910.95     88.64 o 
   0   6   1     2092.03     2097.99     44.51 o 
   1   6   1     2700.15     2613.49    122.57 o 
   2   6   1    16471.13    16556.00    224.16 o 
   3   6   1       18.47       12.73     11.82 o 
   4   6   1       15.42        7.02     13.40 o 
   5   6   1       39.06       17.79     17.47 o 
   6   6   1    10773.57    10876.92    211.06 o 
   7   6   1     1294.30     1372.57    123.25 o 
   8   6   1       57.40       51.47     20.17 o 
   9   6   1      118.58      103.21     38.84 o 
  10   6   1      315.62      237.35     47.81 o 
  11   6   1      506.18      431.62     60.30 o 
 -11   7   1        2.04       -6.14     43.59 o 
 -10   7   1      837.17      860.91     69.40 o 
  -9   7   1      239.32      240.88     66.37 o 
  -8   7   1       32.68       14.57     25.85 o 
  -7   7   1      145.54      161.76     32.02 o 
  -6   7   1      691.42      677.78     37.98 o 
  -5   7   1     9072.35     9240.50    149.48 o 
  -4   7   1      656.37      541.24     29.59 o 
  -3   7   1     4314.54     4321.91     80.40 o 
  -2   7   1      726.55      733.23     30.46 o 
  -1   7   1    16760.71    17745.00    387.51 o 
   0   7   1    11200.33    10434.78    260.05 o 
   1   7   1      778.77      792.13     33.30 o 
   2   7   1    11387.57    10831.37    158.31 o 
   3   7   1     7157.93     6994.49    113.49 o 
   4   7   1      186.89      176.74     20.89 o 
   5   7   1     1522.43     1616.86     51.01 o 
   6   7   1      307.92      283.81     29.16 o 
   7   7   1        3.92       -0.65     20.94 o 
   8   7   1        9.83      -14.16     30.94 o 
   9   7   1      167.38      119.68     52.10 o 
  10   7   1        8.15      -43.52     43.52 o 
 -10   8   1      328.72      276.77     54.93 o 
  -9   8   1      420.20      389.29     41.84 o 
  -8   8   1        4.99      -19.59     24.51 o 
  -7   8   1      319.76      361.76     35.23 o 
  -6   8   1     3559.16     3817.06     86.63 o 
  -5   8   1      564.46      636.60     36.65 o 
  -4   8   1      754.21      777.21     68.56 o 
  -3   8   1       28.50       26.88     15.67 o 
  -2   8   1     5268.62     5260.77     92.90 o 
  -1   8   1      323.61      285.55     27.18 o 
   0   8   1     9957.00    10143.35    184.47 o 
   1   8   1      414.34      432.77     25.05 o 
   2   8   1     2633.46     2869.84     62.55 o 
   3   8   1      632.18      655.96     33.42 o 
   4   8   1     9991.51     9928.12    155.82 o 
   5   8   1      378.03      439.35     41.16 o 
   6   8   1     2405.30     2403.04     66.91 o 
   7   8   1      205.40      184.13     42.39 o 
   8   8   1      325.65      351.37     47.22 o 
   9   8   1        6.22       48.25     31.81 o 
  10   8   1      148.26      141.30     48.16 o 
 -10   9   1      299.37      260.85     53.18 o 
  -9   9   1      236.72      240.33     39.53 o 
  -8   9   1       52.58       36.20     28.92 o 
  -7   9   1       10.34        0.73     23.52 o 
  -6   9   1       54.14       37.85     24.65 o 
  -5   9   1     1040.37     1160.10     49.66 o 
  -4   9   1     2250.57     2039.32     58.63 o 
  -3   9   1     9980.27     9659.53    153.41 o 
  -2   9   1       72.43       77.96     18.34 o 
  -1   9   1      338.76      324.56     30.77 o 
   0   9   1    20476.97    19422.84    326.86 o 
   1   9   1    13100.64    13232.60    192.61 o 
   2   9   1     3025.64     2645.43     71.24 o 
   3   9   1        0.38       -6.70     16.57 o 
   4   9   1      116.39      174.63     24.68 o 
   5   9   1     2788.02     2987.26     74.90 o 
   6   9   1     1126.33     1085.50     49.01 o 
   7   9   1      254.61      288.88     33.46 o 
   8   9   1      388.60      371.46     49.48 o 
   9   9   1       34.15        9.16     32.60 o 
  10   9   1       18.39       15.46     49.46 o 
 -10  10   1      139.78      163.14     51.13 o 
  -9  10   1       84.87       32.92     41.21 o 
  -8  10   1       17.11       -0.79     30.38 o 
  -7  10   1     1306.84     1363.29     58.51 o 
  -6  10   1       11.32       30.65     25.88 o 
  -5  10   1       31.19        0.23     23.22 o 
  -4  10   1     3870.28     4059.46    114.77 o 
  -3  10   1     2082.72     2070.92     59.62 o 
  -2  10   1       50.31       59.63     20.34 o 
  -1  10   1      371.80      293.54     32.32 o 
   0  10   1     1668.96     1643.25     61.39 o 
   1  10   1     1662.80     1638.07     58.55 o 
   2  10   1        5.04       30.50     18.92 o 
   3  10   1        2.58        1.22     18.95 o 
   4  10   1       21.08       -2.31     21.69 o 
   5  10   1      789.25      744.79     42.20 o 
   6  10   1        4.68        7.57     24.53 o 
   7  10   1       47.90       73.38     28.23 o 
   8  10   1        1.38      -33.14     33.14 o 
   9  10   1      472.23      486.33     47.57 o 
  10  10   1      113.89      109.63     48.96 o 
 -10  11   1        6.40       30.49     48.27 o 
  -9  11   1        8.43      -19.91     42.03 o 
  -8  11   1        1.95       -3.03     31.45 o 
  -7  11   1        6.89        7.16     28.22 o 
  -6  11   1     1694.74     1586.46     61.93 o 
  -5  11   1        3.00        4.66     25.14 o 
  -4  11   1      577.27      606.86     40.24 o 
  -3  11   1     3101.66     3217.07     78.18 o 
  -2  11   1      922.30      867.64     42.32 o 
  -1  11   1      178.79      178.92     31.16 o 
   0  11   1     4884.10     4676.14    113.95 o 
   1  11   1     2583.86     2439.74     64.36 o 
   2  11   1      212.24      210.45     42.28 o 
   3  11   1        9.25       17.41     22.05 o 
   4  11   1     1639.02     1667.83     58.65 o 
   5  11   1      414.16      452.71     38.80 o 
   6  11   1        3.07       12.73     25.97 o 
   7  11   1      179.41      158.93     33.90 o 
   8  11   1      558.42      571.37     60.70 o 
   9  11   1       56.30       17.51     35.21 o 
  -9  12   1      348.35      315.78     56.82 o 
  -8  12   1       39.17       45.52     33.91 o 
  -7  12   1        5.83      -29.27     29.27 o 
  -6  12   1       35.18       -3.94     32.49 o 
  -5  12   1     1128.30     1162.58     55.08 o 
  -4  12   1     1642.11     1654.58     66.63 o 
  -3  12   1        0.22       -7.60     23.01 o 
  -2  12   1     2250.92     2301.30     81.22 o 
  -1  12   1      187.72      175.61     33.22 o 
   0  12   1     2044.05     2031.22    110.08 o 
   1  12   1     2511.65     2472.56     83.07 o 
   2  12   1      791.00      828.42     43.64 o 
   3  12   1      525.69      520.83     38.75 o 
   4  12   1     2031.10     2178.89     79.31 o 
   5  12   1        9.16       61.57     28.17 o 
   6  12   1     1360.01     1569.91     64.54 o 
   7  12   1      500.95      468.90     44.87 o 
   8  12   1       78.00       63.47     44.22 o 
   9  12   1       19.70       13.83     36.46 o 
  -9  13   1       28.60       30.28     49.92 o 
  -8  13   1       16.94       -8.75     34.99 o 
  -7  13   1      647.21      760.46     53.85 o 
  -6  13   1      129.34      119.46     34.39 o 
  -5  13   1      126.82      160.30     34.37 o 
  -4  13   1      691.62      709.78     45.52 o 
  -3  13   1      338.74      276.66     36.73 o 
  -2  13   1       20.78       41.60     31.11 o 
  -1  13   1      590.31      535.83     47.79 o 
   0  13   1      340.86      280.52     38.42 o 
   1  13   1     1637.09     1596.37     71.11 o 
   2  13   1      146.23      135.39     29.95 o 
   3  13   1     1031.96     1081.29     51.70 o 
   4  13   1      889.72      860.32     49.04 o 
   5  13   1        3.00       13.13     27.72 o 
   6  13   1      312.83      265.90     39.55 o 
   7  13   1       85.13       87.08     36.59 o 
   8  13   1      339.11      242.72     90.80 o 
   9  13   1      114.77      134.60     42.10 o 
  -8  14   1      150.95      182.53     43.27 o 
  -7  14   1       73.44       61.65     37.05 o 
  -6  14   1      783.28     1024.03     60.26 o 
  -5  14   1       85.55       89.41     33.43 o 
  -4  14   1        9.11       41.47     28.83 o 
  -3  14   1      429.23      369.66     38.67 o 
  -2  14   1      415.52      367.75     45.83 o 
  -1  14   1       58.79       69.80     33.89 o 
   0  14   1      119.99      114.04     36.01 o 
   1  14   1      753.07      708.29     54.29 o 
   2  14   1      104.34       38.78     40.48 o 
   3  14   1       94.85      101.04     30.42 o 
   4  14   1      515.53      542.40     66.85 o 
   5  14   1      125.34      102.50     35.00 o 
   6  14   1      113.25       90.97     35.58 o 
   7  14   1      384.83      321.24     45.04 o 
   8  14   1      178.32      116.63     41.30 o 
  -8  15   1      134.48       81.18     48.71 o 
  -7  15   1        0.67       -1.44     37.56 o 
  -6  15   1      224.16      254.33     52.06 o 
  -5  15   1        6.51      -18.12     31.80 o 
  -4  15   1      750.33      736.29     55.51 o 
  -3  15   1       11.87      -32.42     32.42 o 
  -2  15   1      118.03      171.62     40.19 o 
  -1  15   1      173.39      206.55     52.45 o 
   0  15   1     1032.17     1009.52     63.75 o 
   1  15   1       40.43       26.13     33.84 o 
   2  15   1       12.46      -31.91     31.91 o 
   3  15   1       43.02       25.48     29.29 o 
   4  15   1      217.34      158.27     37.11 o 
   5  15   1      166.86      188.98     59.82 o 
   6  15   1      879.66      826.36     64.34 o 
   7  15   1        0.79      -21.15     44.35 o 
   8  15   1        9.61       13.96     39.52 o 
  -7  16   1       25.78      -38.29     38.29 o 
  -6  16   1      504.89      558.63     54.44 o 
  -5  16   1      406.93      385.68     48.08 o 
  -4  16   1      186.49      130.08     65.35 o 
  -3  16   1        5.45       -0.96     37.47 o 
  -2  16   1      284.61      297.19     48.14 o 
  -1  16   1       26.73       48.37     36.47 o 
   0  16   1       15.17      -19.91     34.47 o 
   1  16   1        0.27      -17.79     32.23 o 
   2  16   1       63.03       65.39     39.35 o 
   3  16   1      686.23      663.73     51.62 o 
   4  16   1      268.04      259.23     70.25 o 
   5  16   1       21.19      -17.03     36.07 o 
   6  16   1      287.51      327.68     47.22 o 
   7  16   1       73.62       10.83    123.88 o 
  -6  17   1        0.91      -13.18     40.32 o 
  -5  17   1       11.88       60.01     38.93 o 
  -4  17   1      107.12      105.07     48.36 o 
  -3  17   1      582.53      576.64     62.97 o 
  -2  17   1      473.28      420.88     54.99 o 
  -1  17   1      495.08      548.54     68.79 o 
   0  17   1      490.61      492.31     56.10 o 
   1  17   1      328.16      384.84     52.57 o 
   2  17   1      247.31      261.33     51.27 o 
   3  17   1       96.75      110.46     45.56 o 
   4  17   1      323.40      332.86     48.30 o 
   5  17   1      293.58      255.72     46.17 o 
   6  17   1        3.17      -36.69     37.56 o 
  -5  18   1      145.14      137.60     56.96 o 
  -4  18   1      385.74      386.65    150.75 o 
  -3  18   1       16.58       37.03     46.14 o 
  -2  18   1       15.16       28.71     58.66 o 
  -1  18   1       70.47        2.36     40.25 o 
   0  18   1      773.91      698.33     64.37 o 
   1  18   1        7.32       50.39     85.35 o 
   2  18   1     1076.59     1087.86    170.75 o 
   3  18   1       73.97       30.30     58.17 o 
   4  18   1       83.13      108.10     51.67 o 
   5  18   1       99.91       39.40     53.37 o 
  -4  19   1      164.78      231.99     59.83 o 
  -3  19   1       62.96        4.74     47.97 o 
  -2  19   1      581.50      654.95     85.84 o 
  -1  19   1      153.79       87.86     58.66 o 
   0  19   1      387.32      360.64     58.01 o 
   1  19   1      127.54      118.13     54.82 o 
   2  19   1       97.11      105.97     48.44 o 
   3  19   1       66.38       69.41     50.43 o 
   4  19   1      249.41      255.12     96.20 o 
  -3  20   1       14.27        8.18     50.91 o 
  -2  20   1       85.18      201.47     56.29 o 
  -1  20   1        5.63        6.93     51.83 o 
   0  20   1       24.46       89.05     49.51 o 
   1  20   1        0.72      -10.87     48.62 o 
   2  20   1        0.48      -40.86     46.17 o 
   3  20   1       94.01      134.56     53.49 o 
 -10   0   2     1008.19     1015.58     98.92 o 
  -8   0   2        0.55      -24.99     24.99 o 
  -6   0   2     4784.86     4753.57    107.73 o 
  -4   0   2     5565.15     6533.61    169.10 o 
  -2   0   2    23567.86    28649.01    624.08 o 
   0   0   2     8209.62     9918.31    221.78 o 
   2   0   2    14072.91    15643.71    461.23 o 
   4   0   2       48.95       30.49     14.64 o 
   6   0   2      378.14      368.35     88.17 o 
   8   0   2      252.53      247.74     35.00 o 
  10   0   2      261.28      197.49     66.96 o 
 -10   1   2     2408.25     2430.07     99.27 o 
  -9   1   2       34.04        5.64     26.51 o 
  -8   1   2        5.92        2.73     18.13 o 
  -7   1   2        0.64       16.02     15.61 o 
  -6   1   2     8587.31     8156.73    113.01 o 
  -5   1   2     3707.59     3878.98     73.80 o 
  -4   1   2     6918.36     6777.43    104.58 o 
  -3   1   2    36821.36    43113.18    539.35 o 
  -2   1   2     1332.68     1344.61     42.16 o 
  -1   1   2    27871.26    33045.43    501.30 o 
   0   1   2     2435.61     2126.96     39.26 o 
   1   1   2    41681.39    44007.30    538.87 o 
   2   1   2       23.19       20.72      6.69 o 
   3   1   2     4428.46     4674.86     82.08 o 
   4   1   2       67.16       62.85      9.27 o 
   5   1   2     1865.70     1822.01     36.40 o 
   6   1   2     6892.64     6570.16     82.76 o 
   7   1   2       63.40       58.73     15.03 o 
   8   1   2        8.52        8.39     26.35 o 
   9   1   2        1.96        6.60     25.51 o 
  10   1   2     1350.20     1356.41    100.40 o 
  11   1   2        0.22      -37.40     42.92 o 
 -10   2   2      313.99      385.46     53.75 o 
  -9   2   2     1651.80     1721.65     63.33 o 
  -8   2   2       13.44       13.79     20.07 o 
  -7   2   2      341.54      381.60     30.24 o 
  -6   2   2      287.94      313.84     38.34 o 
  -5   2   2    12927.99    13072.48    187.94 o 
  -4   2   2    15120.82    16535.65    224.26 o 
  -3   2   2     6777.64     6822.63    101.16 o 
  -2   2   2      938.83     1183.29     34.95 o 
  -1   2   2     5823.80     4886.84    126.58 o 
   0   2   2    34482.22    40008.87    853.18 o 
   1   2   2     4353.38     3639.32     68.01 o 
   2   2   2     1810.26     1777.18     28.64 o 
   3   2   2      412.84      362.76     13.48 o 
   4   2   2     5308.74     5716.60     67.74 o 
   5   2   2     3820.34     3658.19     51.70 o 
   6   2   2     1893.30     1896.63     37.69 o 
   7   2   2      529.12      525.89     23.98 o 
   8   2   2       38.07        7.33     36.47 o 
   9   2   2      210.57      236.37     52.81 o 
  10   2   2        2.02      -11.79     39.33 o 
  11   2   2      400.24      340.28     60.27 o 
 -10   3   2       45.02      -14.40     52.32 o 
  -9   3   2       87.94       65.04     29.17 o 
  -8   3   2     2988.01     3007.03     77.26 o 
  -7   3   2       44.02       30.26     23.69 o 
  -6   3   2      249.63      260.47     29.26 o 
  -5   3   2      551.29      506.64     27.66 o 
  -4   3   2    12469.17    12286.54    174.01 o 
  -3   3   2      343.45      394.82     19.66 o 
  -2   3   2     4371.23     4091.67     65.52 o 
  -1   3   2     1310.90     1261.72     27.48 o 
   0   3   2     1453.24     1159.03     77.68 o 
   1   3   2    53647.92    56650.31    596.13 o 
   2   3   2      165.55      176.76     10.55 o 
   3   3   2      508.59      536.56     15.98 o 
   4   3   2     1615.62     1488.37     27.93 o 
   5   3   2     1574.18     1711.63     33.17 o 
   6   3   2     1389.40     1375.14     32.67 o 
   7   3   2      439.29      446.36     28.60 o 
   8   3   2      476.84      531.68     95.75 o 
   9   3   2       58.72      -21.13     31.11 o 
  10   3   2       21.02      -24.67     35.13 o 
  11   3   2      183.79      133.64     50.78 o 
 -10   4   2      185.28      171.41     45.37 o 
  -9   4   2      816.41      920.22     50.45 o 
  -8   4   2       15.34       19.28     26.81 o 
  -7   4   2     4025.90     3821.99     84.93 o 
  -6   4   2     1818.43     1779.79     52.69 o 
  -5   4   2      924.55      946.00     36.69 o 
  -4   4   2     3558.52     3805.58     70.82 o 
  -3   4   2     1046.43      994.05     30.68 o 
  -2   4   2    10269.90    11647.68    205.47 o 
  -1   4   2      122.10       94.24     10.65 o 
   0   4   2      608.13      546.59     16.99 o 
   1   4   2     4232.17     3984.26     62.67 o 
   2   4   2     4321.20     4464.04     70.94 o 
   3   4   2      132.24      135.74     10.77 o 
   4   4   2     4675.78     4604.24     65.82 o 
   5   4   2       72.81       81.15     11.87 o 
   6   4   2     3152.02     3110.83     59.33 o 
   7   4   2      853.92      801.74     35.08 o 
   8   4   2     1028.76     1068.62     74.43 o 
   9   4   2       11.06       -8.57     33.17 o 
  10   4   2      537.55      567.54     58.63 o 
  11   4   2       43.48       31.61     64.91 o 
 -10   5   2     1129.60     1128.77     59.58 o 
  -9   5   2      701.67      734.71     47.84 o 
  -8   5   2       64.68       29.38     24.99 o 
  -7   5   2      679.39      704.14     39.64 o 
  -6   5   2     1067.19      984.71     41.86 o 
  -5   5   2     6762.92     6678.46    112.71 o 
  -4   5   2      951.46      997.32     38.98 o 
  -3   5   2     2837.48     2911.27     57.71 o 
  -2   5   2      611.08      644.85     25.53 o 
  -1   5   2     1423.04     1512.02     43.59 o 
   0   5   2       18.13        9.98      5.88 o 
   1   5   2    16022.25    16457.99    184.55 o 
   2   5   2     3715.61     3450.35    105.49 o 
   3   5   2    12792.21    12908.32    276.55 o 
   4   5   2      119.60      118.23     12.62 o 
   5   5   2     7763.94     8212.38    107.94 o 
   6   5   2     3987.34     3828.84     69.06 o 
   7   5   2      262.91      278.26     25.51 o 
   8   5   2      232.86      219.72     45.10 o 
   9   5   2       55.36       66.94     36.69 o 
  10   5   2      532.42      458.19     56.24 o 
  11   5   2      223.76      215.67     53.30 o 
 -11   6   2       88.79      100.71     68.30 o 
 -10   6   2       11.02       21.94     34.10 o 
  -9   6   2      459.76      464.47     42.17 o 
  -8   6   2        3.20        3.45     24.35 o 
  -7   6   2      316.68      282.84     30.54 o 
  -6   6   2      696.65      669.57     36.94 o 
  -5   6   2      156.82      187.94     24.54 o 
  -4   6   2     1253.86     1211.95     39.56 o 
  -3   6   2       78.73       54.18     13.90 o 
  -2   6   2     4249.74     4197.54     73.91 o 
  -1   6   2     2222.45     2026.78     40.19 o 
   0   6   2      368.12      391.39     16.99 o 
   1   6   2    19511.39    18601.91    208.90 o 
   2   6   2     8407.54     8737.50    107.61 o 
   3   6   2      222.67      192.46     23.11 o 
   4   6   2      103.77      102.84     12.48 o 
   5   6   2       76.54       61.78     18.51 o 
   6   6   2     6604.43     6695.64    101.99 o 
   7   6   2     4216.93     4282.04     79.36 o 
   8   6   2       53.04       64.35     27.92 o 
   9   6   2        7.49       -6.17     34.27 o 
  10   6   2      182.47       82.51     44.03 o 
  11   6   2       59.17       76.07     46.89 o 
 -11   7   2      104.53       69.73     69.91 o 
 -10   7   2     1497.93     1605.48     70.58 o 
  -9   7   2      467.02      537.85     44.93 o 
  -8   7   2       78.33       85.10     28.30 o 
  -7   7   2      534.37      509.77     48.52 o 
  -6   7   2     4257.43     4496.65     93.54 o 
  -5   7   2     3899.42     3843.11     81.47 o 
  -4   7   2        0.31       -0.07     14.82 o 
  -3   7   2      463.94      483.99     53.79 o 
  -2   7   2     3237.63     3039.88     61.90 o 
  -1   7   2     2964.03     2907.11     52.83 o 
   0   7   2     1520.02     1456.79     38.80 o 
   1   7   2      665.23      687.15     23.59 o 
   2   7   2       44.23       36.20     10.49 o 
   3   7   2      592.90      559.82     21.00 o 
   4   7   2      404.26      345.96     50.44 o 
   5   7   2     3639.64     3635.30     97.18 o 
   6   7   2     3454.62     3529.05     79.95 o 
   7   7   2       12.66       13.77     22.32 o 
   8   7   2      325.37      302.41     34.92 o 
   9   7   2        0.77      -13.02     34.93 o 
  10   7   2     1480.79     1758.42     90.98 o 
 -10   8   2       12.18       -6.73     34.55 o 
  -9   8   2       63.18       26.78     31.74 o 
  -8   8   2      695.29      772.96     47.36 o 
  -7   8   2      528.97      568.54     45.31 o 
  -6   8   2      275.83      281.84     31.13 o 
  -5   8   2     2045.06     2093.45     62.81 o 
  -4   8   2     6388.93     6100.13    109.04 o 
  -3   8   2       37.65       16.55     16.04 o 
  -2   8   2     2437.73     2347.58     55.60 o 
  -1   8   2     3934.24     3755.53     65.95 o 
   0   8   2     5340.22     5538.62     94.05 o 
   1   8   2     9157.30     8714.46    134.11 o 
   2   8   2     5013.74     4974.59     72.62 o 
   3   8   2       56.95       65.92     11.95 o 
   4   8   2     1234.90     1332.98     45.41 o 
   5   8   2     2404.46     2192.14     94.77 o 
   6   8   2       90.02       76.67     21.70 o 
   7   8   2      194.93      228.25     26.67 o 
   8   8   2      149.61       89.01     31.13 o 
   9   8   2     1006.50     1031.51    126.42 o 
  10   8   2       26.46      -23.85     54.28 o 
 -10   9   2        5.31       35.41     45.23 o 
  -9   9   2      502.87      556.41     49.28 o 
  -8   9   2      814.54      840.69     50.77 o 
  -7   9   2      215.29      199.63     32.35 o 
  -6   9   2      250.67      233.83     31.15 o 
  -5   9   2     5232.14     5285.78    173.49 o 
  -4   9   2     3026.06     2884.75     71.24 o 
  -3   9   2     3193.75     3115.97    113.59 o 
  -2   9   2      393.74      432.09     21.33 o 
  -1   9   2      568.08      618.48     27.16 o 
   0   9   2     2327.87     2192.74     54.82 o 
   1   9   2     1171.03     1153.55     40.91 o 
   2   9   2       50.25       35.65     17.39 o 
   3   9   2      674.76      642.66     33.92 o 
   4   9   2      311.12      281.33     27.56 o 
   5   9   2      440.46      459.95     39.35 o 
   6   9   2        8.00      -18.39     18.39 o 
   7   9   2      530.57      546.22     65.93 o 
   8   9   2      204.12      201.97     34.20 o 
   9   9   2       55.22       48.63     40.21 o 
  10   9   2        2.26      -51.37     60.00 o 
 -10  10   2       95.29      114.91     50.00 o 
  -9  10   2      135.79      109.04     36.89 o 
  -8  10   2      252.92      265.93     52.52 o 
  -7  10   2      415.70      373.24     38.57 o 
  -6  10   2      497.05      465.33     38.97 o 
  -5  10   2      374.20      335.73     33.74 o 
  -4  10   2     7177.71     7165.70    128.91 o 
  -3  10   2      819.11      741.89     38.91 o 
  -2  10   2       12.41        1.09     30.80 o 
  -1  10   2     2793.87     2651.76     59.22 o 
   0  10   2    10689.43    10728.16    202.37 o 
   1  10   2     6083.42     5734.34    103.76 o 
   2  10   2     1164.35     1041.40     56.61 o 
   3  10   2       52.31       49.71     21.16 o 
   4  10   2     2226.44     2258.46     63.98 o 
   5  10   2       91.95       44.43     25.24 o 
   6  10   2      203.91      212.96     30.61 o 
   7  10   2       25.70        3.61     36.94 o 
   8  10   2      201.73      173.05     36.73 o 
   9  10   2       30.15       44.66     41.77 o 
  10  10   2       23.37       39.57     45.62 o 
 -10  11   2        3.57      -52.63     52.63 o 
  -9  11   2       52.14       46.43     35.75 o 
  -8  11   2      738.84      654.50     50.74 o 
  -7  11   2       29.00       31.06     29.30 o 
  -6  11   2      106.69      112.70     29.98 o 
  -5  11   2     2649.53     2749.51     89.56 o 
  -4  11   2      688.38      727.93     46.19 o 
  -3  11   2       69.06       81.61     24.44 o 
  -2  11   2      496.94      536.52     42.20 o 
  -1  11   2     5323.63     5048.46     89.89 o 
   0  11   2      515.10      533.63     41.48 o 
   1  11   2      143.22      173.68     25.11 o 
   2  11   2      107.44       93.60     24.42 o 
   3  11   2     2544.45     2575.46     71.98 o 
   4  11   2      702.43      715.30     42.12 o 
   5  11   2      822.72      933.09     47.99 o 
   6  11   2       30.73       55.42     27.63 o 
   7  11   2       78.20       56.68     29.60 o 
   8  11   2       77.98       16.11     40.02 o 
   9  11   2       39.94      -11.79     40.69 o 
  -9  12   2       13.65        6.37     36.19 o 
  -8  12   2       49.38       59.22     34.52 o 
  -7  12   2      960.87      907.42     54.69 o 
  -6  12   2       43.92       31.46     30.80 o 
  -5  12   2        2.67       14.42     27.12 o 
  -4  12   2      309.31      367.45     39.30 o 
  -3  12   2     3500.92     3406.81     84.40 o 
  -2  12   2      788.37      786.27     52.26 o 
  -1  12   2       19.09       -4.50     37.63 o 
   0  12   2       26.35       -6.43     25.69 o 
   1  12   2     4172.61     4130.94    106.13 o 
   2  12   2     1569.80     1719.54     92.41 o 
   3  12   2      992.26      944.79     49.67 o 
   4  12   2       22.34        0.71     25.29 o 
   5  12   2      142.21      104.57     39.07 o 
   6  12   2      168.21      197.87     35.29 o 
   7  12   2      967.20      857.25     53.93 o 
   8  12   2       19.87        1.38     32.36 o 
   9  12   2       74.80       36.71     46.27 o 
  -9  13   2      245.77      228.94     45.93 o 
  -8  13   2       53.80       34.57     36.25 o 
  -7  13   2       32.30       11.91     33.56 o 
  -6  13   2      750.26      841.61     72.67 o 
  -5  13   2      149.68      221.91     36.07 o 
  -4  13   2      737.79      719.51     46.03 o 
  -3  13   2        1.49       14.70     31.96 o 
  -2  13   2       10.23      -37.77     52.32 o 
  -1  13   2      880.91      887.19     56.12 o 
   0  13   2       84.26       35.40     31.00 o 
   1  13   2        9.09        0.74     23.81 o 
   2  13   2      831.75      834.15     46.31 o 
   3  13   2      820.53      935.91     84.06 o 
   4  13   2      101.17       44.85     34.06 o 
   5  13   2      241.36      254.19     37.18 o 
   6  13   2      553.06      470.84     44.92 o 
   7  13   2      151.30      145.10     37.66 o 
   8  13   2       57.81      -13.60     34.02 o 
  -8  14   2       16.77      -22.25     44.40 o 
  -7  14   2       85.75       65.94     37.09 o 
  -6  14   2       68.90       -9.69     33.11 o 
  -5  14   2      286.22      238.93     38.61 o 
  -4  14   2      300.06      308.41     38.55 o 
  -3  14   2       93.91       62.90     36.53 o 
  -2  14   2      668.73      776.14     59.51 o 
  -1  14   2       84.63       35.37     33.69 o 
   0  14   2      237.53      268.35     41.68 o 
   1  14   2      792.31      857.31     83.21 o 
   2  14   2      451.47      393.29     38.33 o 
   3  14   2       21.85      -25.72     25.72 o 
   4  14   2      124.51       98.23     32.70 o 
   5  14   2     2172.52     2219.81     76.94 o 
   6  14   2      657.08      764.68     45.87 o 
   7  14   2       14.94       14.40     34.39 o 
   8  14   2        0.51      -35.51     35.51 o 
  -8  15   2        1.99       34.73     39.77 o 
  -7  15   2       24.42       11.40     38.70 o 
  -6  15   2       18.16       12.05     35.60 o 
  -5  15   2       70.46       60.34     35.99 o 
  -4  15   2       12.70      -15.41     35.15 o 
  -3  15   2       27.74       -4.39     35.34 o 
  -2  15   2      122.98       46.54     35.45 o 
  -1  15   2       90.76       58.24     36.10 o 
   0  15   2      418.55      278.94     43.78 o 
   1  15   2       88.84       36.39     33.75 o 
   2  15   2       16.77      -25.34     26.15 o 
   3  15   2      478.18      563.52     45.90 o 
   4  15   2       53.59       29.18     32.94 o 
   5  15   2        9.40       14.79     34.15 o 
   6  15   2       56.90       67.72     33.66 o 
   7  15   2      163.94      119.87     41.13 o 
  -7  16   2      121.98      115.18     44.05 o 
  -6  16   2       63.51       44.64     50.99 o 
  -5  16   2      107.29       68.87     38.59 o 
  -4  16   2      371.99      354.38     54.58 o 
  -3  16   2       94.48       32.36     40.42 o 
  -2  16   2      647.13      616.19     59.25 o 
  -1  16   2       85.23       79.91     40.31 o 
   0  16   2      100.93       64.13     37.71 o 
   1  16   2      242.60      139.69     42.41 o 
   2  16   2      378.63      349.03     50.89 o 
   3  16   2      108.49      100.74     36.14 o 
   4  16   2      289.76      296.24     43.52 o 
   5  16   2      987.54     1223.23     56.16 o 
   6  16   2        5.62      -11.80     36.40 o 
   7  16   2       14.48       -0.51     37.94 o 
  -6  17   2       54.88       38.09     45.13 o 
  -5  17   2      520.25      460.93     63.21 o 
  -4  17   2        0.41      -21.39     47.36 o 
  -3  17   2        1.15       39.33     43.83 o 
  -2  17   2        3.77       47.33     54.77 o 
  -1  17   2      338.46      433.65     63.21 o 
   0  17   2       78.40       22.55     38.32 o 
   1  17   2      290.33      324.37     65.67 o 
   2  17   2      234.75      220.99     47.92 o 
   3  17   2        9.21      -14.48     27.84 o 
   4  17   2       15.88      -10.13     40.51 o 
   5  17   2      267.03      341.33     41.55 o 
   6  17   2      148.40      113.39     41.59 o 
  -5  18   2        3.26       61.79     50.60 o 
  -4  18   2      130.82      125.22     52.75 o 
  -3  18   2      959.35      989.66    100.53 o 
  -2  18   2        4.47       -4.42     42.78 o 
  -1  18   2       96.61      114.74     48.20 o 
   0  18   2        4.14      -38.20     38.26 o 
   1  18   2      470.95      485.30     59.49 o 
   2  18   2       74.38      115.22     47.07 o 
   3  18   2      160.67      148.80     38.73 o 
   4  18   2       13.12      -25.81     31.42 o 
   5  18   2       37.22       36.89     34.88 o 
  -4  19   2       72.47      -46.38     49.03 o 
  -3  19   2        6.09       63.50     51.68 o 
  -2  19   2        1.15       -3.96     47.06 o 
  -1  19   2      618.31      672.52     69.48 o 
   0  19   2       16.19      -16.54     43.33 o 
   1  19   2      207.85      279.89     54.28 o 
   2  19   2       49.01       18.73     45.84 o 
   3  19   2        4.60       15.14     45.27 o 
   4  19   2       73.29       71.54     39.88 o 
  -3  20   2      235.03      157.88     58.80 o 
  -2  20   2      162.19      141.23     56.47 o 
  -1  20   2       58.98      106.45     49.22 o 
   0  20   2      189.97      155.35     54.29 o 
   1  20   2      120.78       89.99     48.61 o 
   2  20   2       81.87      149.88     53.37 o 
 -11   0   3      930.31      899.51    102.94 o 
  -9   0   3       95.30       51.34     54.28 o 
  -7   0   3     5635.12     5310.23    121.88 o 
  -5   0   3     9683.26     9284.32    172.36 o 
  -3   0   3     5704.65     5674.57    154.81 o 
  -1   0   3      941.77      987.17     56.11 o 
   1   0   3     3970.54     2959.69     80.98 o 
   3   0   3      307.66      327.69     18.21 o 
   5   0   3     5408.40     5564.07    107.82 o 
   7   0   3      103.16       25.71     31.34 o 
   9   0   3      444.34      570.78     77.85 o 
  11   0   3        0.12      -54.91     59.02 o 
 -11   1   3      133.43      245.51     54.06 o 
 -10   1   3     1133.01     1173.09     75.46 o 
  -9   1   3      390.44      327.06     48.54 o 
  -8   1   3      135.05       97.84     28.66 o 
  -7   1   3     1590.31     1636.19     44.81 o 
  -6   1   3     1613.37     1327.15     36.37 o 
  -5   1   3     2325.30     2539.67     47.52 o 
  -4   1   3     3155.56     3564.66     54.71 o 
  -3   1   3    11211.12    12452.17    133.26 o 
  -2   1   3      604.98      703.18     23.06 o 
  -1   1   3      481.59      441.95     15.97 o 
   0   1   3     1937.55     1509.78     23.52 o 
   1   1   3    50404.65    53449.55    635.23 o 
   2   1   3     1815.96     1478.98     23.29 o 
   3   1   3       74.38       88.28     11.20 o 
   4   1   3      807.34      752.01     26.96 o 
   5   1   3     1302.87     1272.47     30.18 o 
   6   1   3     1056.16     1014.91     30.62 o 
   7   1   3       37.03       21.40     19.19 o 
   8   1   3      565.69      566.05     45.98 o 
   9   1   3      306.83      267.91     34.66 o 
  10   1   3      750.85      831.30     67.96 o 
  11   1   3        1.95      -28.12     40.98 o 
 -11   2   3       55.72       51.13     46.87 o 
 -10   2   3      183.40      222.94     48.97 o 
  -9   2   3     3056.22     3228.79    108.68 o 
  -8   2   3      130.37       83.60     28.23 o 
  -7   2   3      104.28       91.13     19.18 o 
  -6   2   3     1057.18     1054.78     45.90 o 
  -5   2   3     8151.10     8003.39    125.94 o 
  -4   2   3     9941.09    11201.56    159.96 o 
  -3   2   3    14730.69    14693.24    167.94 o 
  -2   2   3       62.76       97.70      9.33 o 
  -1   2   3       61.44       45.22      8.24 o 
   0   2   3    40995.86    45519.76    472.92 o 
   1   2   3       12.83        9.96      7.93 o 
   2   2   3        9.61        7.50      5.41 o 
   3   2   3       47.57       35.71      7.04 o 
   4   2   3     4141.73     4165.85     65.84 o 
   5   2   3      508.57      505.34     19.36 o 
   6   2   3     1385.60     1340.55     31.96 o 
   7   2   3     2787.03     2810.70     56.88 o 
   8   2   3      256.99      238.14     37.83 o 
   9   2   3      134.91      117.99     41.56 o 
  10   2   3       67.94        8.78     57.41 o 
  11   2   3      848.93      733.61     70.08 o 
 -11   3   3       34.97       -9.31     44.79 o 
 -10   3   3      333.24      228.76     59.10 o 
  -9   3   3      320.34      274.31     47.24 o 
  -8   3   3      366.60      391.95     34.46 o 
  -7   3   3        7.56        2.61     19.23 o 
  -6   3   3     2913.68     2756.75     64.85 o 
  -5   3   3     2688.99     2618.12     85.31 o 
  -4   3   3     2377.78     2287.52     52.27 o 
  -3   3   3      317.86      444.35     21.33 o 
  -2   3   3     7058.40     6863.10    121.75 o 
  -1   3   3       51.27       60.69      9.59 o 
   0   3   3       11.63        5.49      4.87 o 
   1   3   3    61068.23    66293.48    618.16 o 
   2   3   3      369.81      324.23     19.34 o 
   3   3   3     7313.05     7090.71     79.01 o 
   4   3   3      288.88      316.72     16.50 o 
   5   3   3     1761.57     1877.71     35.09 o 
   6   3   3       58.93       41.25     13.54 o 
   7   3   3     2807.15     2677.49    104.48 o 
   8   3   3      385.81      339.22     44.24 o 
   9   3   3      372.40      354.06     48.35 o 
  10   3   3      213.81       40.79     64.42 o 
  11   3   3       14.11       18.70     44.35 o 
 -11   4   3        0.07       11.10     52.36 o 
 -10   4   3       35.44       42.07     41.23 o 
  -9   4   3     3060.78     3018.84     84.29 o 
  -8   4   3       46.03       36.16     24.21 o 
  -7   4   3     3664.20     3524.78     81.17 o 
  -6   4   3      298.79      341.34     27.81 o 
  -5   4   3     4938.37     4673.87     99.76 o 
  -4   4   3      550.46      601.99     28.23 o 
  -3   4   3     1463.22     1406.58     36.60 o 
  -2   4   3     6100.98     7111.72     90.14 o 
  -1   4   3     2850.10     2804.73     36.66 o 
   0   4   3        4.44        9.29      5.72 o 
   1   4   3        1.08       11.22      6.43 o 
   2   4   3     9117.38     9002.14     96.09 o 
   3   4   3      584.96      612.87     18.35 o 
   4   4   3      453.36      454.99     17.62 o 
   5   4   3        2.18        0.57     10.47 o 
   6   4   3      765.67      810.09     32.14 o 
   7   4   3     4355.16     4258.75    102.48 o 
   8   4   3       33.13        5.63     33.75 o 
   9   4   3        4.71       14.85     33.50 o 
  10   4   3      251.24      262.83     48.77 o 
  11   4   3      977.86      750.50    105.89 o 
 -11   5   3       35.22       68.87     48.75 o 
 -10   5   3     1371.16     1106.61     74.97 o 
  -9   5   3      313.72      381.19     39.98 o 
  -8   5   3      798.10      680.94     42.56 o 
  -7   5   3        2.92       21.32     22.39 o 
  -6   5   3     6164.48     5866.62    107.61 o 
  -5   5   3      301.36      341.65     26.61 o 
  -4   5   3     4260.54     4069.60     76.59 o 
  -3   5   3      162.73      203.87     17.52 o 
  -2   5   3     2437.77     2348.53     48.41 o 
  -1   5   3     1710.01     2005.46     33.67 o 
   0   5   3      913.27      814.35     25.60 o 
   1   5   3    24986.21    26487.32    285.76 o 
   2   5   3     5433.77     5097.81     64.99 o 
   3   5   3     3663.61     3548.20     48.57 o 
   4   5   3      318.19      308.22     15.57 o 
   5   5   3    11026.85    10982.57    123.32 o 
   6   5   3     5188.38     5039.98     82.36 o 
   7   5   3     2568.62     2682.15     99.02 o 
   8   5   3       21.61      -13.38     29.29 o 
   9   5   3      880.19      915.60     73.48 o 
  10   5   3      316.12      268.31     51.66 o 
  11   5   3        0.50      -42.29     42.29 o 
 -11   6   3      310.63      193.38     77.32 o 
 -10   6   3      113.66       48.56     44.21 o 
  -9   6   3        3.47      -21.98     28.02 o 
  -8   6   3      326.80      350.36     35.74 o 
  -7   6   3      113.65      130.52     29.12 o 
  -6   6   3     1557.75     1423.31     50.36 o 
  -5   6   3       12.52       -5.63     15.73 o 
  -4   6   3      690.74      670.87     36.95 o 
  -3   6   3      707.84      613.20     43.47 o 
  -2   6   3      675.74      693.03     27.52 o 
  -1   6   3      279.99      246.98     13.39 o 
   0   6   3     3493.59     3501.03     77.44 o 
   1   6   3     1454.83     1449.40     27.60 o 
   2   6   3     2243.37     2300.32     85.68 o 
   3   6   3      690.91      612.18     21.14 o 
   4   6   3      504.29      525.89     20.45 o 
   5   6   3      710.43      742.64     30.33 o 
   6   6   3      859.67      909.60     61.20 o 
   7   6   3       16.10        5.05     22.37 o 
   8   6   3      140.20       84.14     35.50 o 
   9   6   3     1122.41     1216.21     73.94 o 
  10   6   3        4.31       13.30     40.10 o 
 -11   7   3        1.89       -8.30     63.75 o 
 -10   7   3      633.53      844.71    139.95 o 
  -9   7   3       18.93       21.40     29.80 o 
  -8   7   3     2340.27     2154.26     69.72 o 
  -7   7   3      245.42      235.20     30.46 o 
  -6   7   3      412.60      381.39     31.83 o 
  -5   7   3       54.86       78.47     30.66 o 
  -4   7   3      310.24      266.14     28.13 o 
  -3   7   3     5654.81     5382.33     94.60 o 
  -2   7   3     1997.64     1881.90     57.99 o 
  -1   7   3     4754.17     4889.59     78.50 o 
   0   7   3    11722.50    11136.46    135.32 o 
   1   7   3    14999.76    15100.15    259.47 o 
   2   7   3      972.24      877.35     26.34 o 
   3   7   3      616.68      571.58     21.82 o 
   4   7   3       96.14       63.58     15.69 o 
   5   7   3     5061.59     5098.47     83.00 o 
   6   7   3      105.34       97.29     20.37 o 
   7   7   3       68.67       97.15     36.53 o 
   8   7   3      318.99      245.66     42.54 o 
   9   7   3      230.66      233.47     47.19 o 
  10   7   3        2.22        5.97     40.93 o 
 -10   8   3      730.93      767.31     76.98 o 
  -9   8   3      680.74      580.87     48.01 o 
  -8   8   3      501.92      468.47     45.28 o 
  -7   8   3     1829.26     1893.97     64.40 o 
  -6   8   3      542.64      565.02     37.83 o 
  -5   8   3     2509.43     2605.06     68.03 o 
  -4   8   3     9096.99     8979.13    145.82 o 
  -3   8   3     2515.39     2373.50     63.17 o 
  -2   8   3     2542.47     2609.02     51.57 o 
  -1   8   3     1966.75     1886.69     43.32 o 
   0   8   3     1025.89     1004.15     30.06 o 
   1   8   3     3240.01     3330.05     49.36 o 
   2   8   3     4102.68     3876.43     55.08 o 
   3   8   3       20.87       12.33      9.75 o 
   4   8   3        2.94      -13.39     13.39 o 
   5   8   3        1.24      -15.71     20.53 o 
   6   8   3      865.97      943.51     38.54 o 
   7   8   3        0.67       14.14     23.75 o 
   8   8   3       27.81        1.22     32.99 o 
   9   8   3      110.56      166.94     44.51 o 
  10   8   3        0.62        1.23     42.04 o 
 -10   9   3        4.84      -35.57     35.57 o 
  -9   9   3      166.11      151.94     38.47 o 
  -8   9   3      526.20      509.53     43.88 o 
  -7   9   3       39.21       38.77     26.92 o 
  -6   9   3     1295.71     1294.04     53.47 o 
  -5   9   3     2050.18     2089.30     62.97 o 
  -4   9   3      105.64       98.83     23.62 o 
  -3   9   3      966.96      935.47     40.66 o 
  -2   9   3     4729.09     4435.63     98.37 o 
  -1   9   3     4659.64     4723.77     81.48 o 
   0   9   3     6157.40     5881.73     96.78 o 
   1   9   3       33.99       43.68     11.48 o 
   2   9   3      332.75      378.95     19.40 o 
   3   9   3      317.43      363.76     23.62 o 
   4   9   3      349.66      358.95     34.82 o 
   5   9   3       31.27       13.68     17.90 o 
   6   9   3      132.34      145.29     23.59 o 
   7   9   3       93.74       62.72     28.32 o 
   8   9   3      488.17      520.75     70.85 o 
   9   9   3       36.08       20.06     40.40 o 
  10   9   3      102.21      148.68     51.18 o 
 -10  10   3      104.52       94.03     40.81 o 
  -9  10   3     1903.48     2191.45    129.62 o 
  -8  10   3      469.42      461.18     45.19 o 
  -7  10   3        0.52       18.60     27.26 o 
  -6  10   3      273.87      309.54     34.64 o 
  -5  10   3     5222.92     5047.42    119.67 o 
  -4  10   3     4548.93     4769.49    118.51 o 
  -3  10   3      118.00      110.18     23.86 o 
  -2  10   3      353.36      384.88     36.02 o 
  -1  10   3     1828.74     1849.00     47.39 o 
   0  10   3      877.99      945.78     32.13 o 
   1  10   3      218.59      258.63     20.59 o 
   2  10   3       56.33       33.31     16.40 o 
   3  10   3     2393.49     2204.84     51.88 o 
   4  10   3        3.71       -3.09     16.99 o 
   5  10   3       94.73       62.84     24.46 o 
   6  10   3      745.92      774.87     45.25 o 
   7  10   3      635.11      754.76     54.49 o 
   8  10   3       26.38       20.03     37.05 o 
   9  10   3      249.00      295.23     55.27 o 
 -10  11   3      102.58      154.04     42.84 o 
  -9  11   3       11.38       72.12     37.73 o 
  -8  11   3      867.58      945.57     57.58 o 
  -7  11   3        0.10       10.24     28.15 o 
  -6  11   3      157.48      179.94     33.01 o 
  -5  11   3       83.93      121.97     28.86 o 
  -4  11   3     2203.99     2064.31     65.53 o 
  -3  11   3      922.05      847.94     53.94 o 
  -2  11   3      505.52      418.37     48.12 o 
  -1  11   3     1947.62     1937.75     50.71 o 
   0  11   3     1921.48     1855.83     45.12 o 
   1  11   3      118.93      130.32     19.43 o 
   2  11   3      715.02      730.69     32.63 o 
   3  11   3     1024.84     1112.89     40.31 o 
   4  11   3      150.27      140.36     23.39 o 
   5  11   3        0.22       -2.28     19.44 o 
   6  11   3     1489.73     1563.03     61.88 o 
   7  11   3       15.95      -26.26     26.26 o 
   8  11   3      192.96      193.01     97.67 o 
   9  11   3       21.50       56.41     44.60 o 
  -9  12   3       11.41       30.46     46.28 o 
  -8  12   3      173.55      163.83     38.91 o 
  -7  12   3      534.29      532.89     47.06 o 
  -6  12   3      348.58      432.53     41.91 o 
  -5  12   3       43.67       27.36     27.84 o 
  -4  12   3      838.93      938.15     49.36 o 
  -3  12   3      120.23      106.97     33.91 o 
  -2  12   3     3461.74     3287.23     98.29 o 
  -1  12   3      528.05      491.19     43.53 o 
   0  12   3      134.76      180.59     38.82 o 
   1  12   3       96.04       96.89     20.03 o 
   2  12   3     4082.53     4235.58     78.21 o 
   3  12   3     1419.78     1351.65     45.78 o 
   4  12   3      254.86      239.26     27.24 o 
   5  12   3       15.89       50.09     22.57 o 
   6  12   3       22.46       11.51     27.29 o 
   7  12   3        7.97       -2.51     30.18 o 
   8  12   3      160.85      192.78     48.63 o 
   9  12   3        4.64       24.85     56.60 o 
  -9  13   3        2.35      -28.59     36.61 o 
  -8  13   3       85.18       27.49     36.32 o 
  -7  13   3       23.58       34.56     35.05 o 
  -6  13   3       26.79       14.62     31.87 o 
  -5  13   3     1872.51     2036.61    115.85 o 
  -4  13   3      482.42      530.92     42.47 o 
  -3  13   3     1706.97     1710.51    157.54 o 
  -2  13   3      485.79      422.31     45.44 o 
  -1  13   3      977.57      978.70     63.35 o 
   0  13   3      783.38      807.11     39.55 o 
   1  13   3     2808.50     2907.06     63.82 o 
   2  13   3      834.26      891.43     39.43 o 
   3  13   3      435.56      461.90     32.83 o 
   4  13   3      874.85      913.90     47.22 o 
   5  13   3     2084.80     2241.48     63.21 o 
   6  13   3      875.02      952.82     71.99 o 
   7  13   3        5.28        7.80     32.63 o 
   8  13   3       50.34       71.86     45.49 o 
  -8  14   3       54.32       22.88     39.46 o 
  -7  14   3      125.13       65.68     42.79 o 
  -6  14   3        0.57       -2.12     32.98 o 
  -5  14   3      349.70      431.48     43.92 o 
  -4  14   3      423.90      454.09     52.30 o 
  -3  14   3        1.86        3.24     70.44 o 
  -2  14   3      108.94       75.39     40.27 o 
  -1  14   3       66.41       68.80     34.27 o 
   0  14   3     1010.03     1109.23    100.53 o 
   1  14   3      122.71       80.90     28.78 o 
   2  14   3      224.06      255.27     28.26 o 
   3  14   3       43.80       18.34     23.71 o 
   4  14   3       95.58       96.08     28.20 o 
   5  14   3      101.45       82.02     28.50 o 
   6  14   3      959.72     1096.76     60.93 o 
   7  14   3      159.20       87.85     38.88 o 
   8  14   3       20.18      -42.53     43.00 o 
  -8  15   3      148.31      153.72     44.74 o 
  -7  15   3       14.76      -36.21     36.21 o 
  -6  15   3      118.19       80.09     38.60 o 
  -5  15   3        2.36        8.34     39.73 o 
  -4  15   3       77.49       25.77     39.12 o 
  -3  15   3        4.40      -23.93     33.96 o 
  -2  15   3      698.06      570.09     54.31 o 
  -1  15   3       28.31       29.81     34.64 o 
   0  15   3      553.72      388.86     48.33 o 
   1  15   3       73.93       63.09     25.01 o 
   2  15   3      627.74      582.62     36.91 o 
   3  15   3      174.16      147.57     29.27 o 
   4  15   3     1872.80     2135.20     65.16 o 
   5  15   3       78.88       35.55     29.45 o 
   6  15   3      178.73      145.72     40.73 o 
   7  15   3        1.07        4.80     35.63 o 
  -7  16   3       84.24       14.48     46.20 o 
  -6  16   3       19.18       -2.79     35.79 o 
  -5  16   3      100.39       18.92     44.21 o 
  -4  16   3      245.67      249.42     52.24 o 
  -3  16   3      824.26      649.11     61.40 o 
  -2  16   3       46.45       25.62     37.69 o 
  -1  16   3      936.56     1008.80     68.06 o 
   0  16   3      137.79      134.34     41.70 o 
   1  16   3       62.21       41.68     37.39 o 
   2  16   3      710.21      700.39     40.72 o 
   3  16   3       32.59      -25.24     25.24 o 
   4  16   3        0.53      -14.09     27.38 o 
   5  16   3      400.56      378.36     49.81 o 
   6  16   3      145.10      185.98     42.96 o 
   7  16   3      161.30       46.12     40.52 o 
  -6  17   3       77.96       31.94     64.06 o 
  -5  17   3       54.79       10.64     48.17 o 
  -4  17   3      519.19      453.64     62.06 o 
  -3  17   3       40.45        7.82     43.39 o 
  -2  17   3       84.01       92.34     65.71 o 
  -1  17   3      165.35      170.22     75.22 o 
   0  17   3      600.09      637.60     60.73 o 
   1  17   3      661.37      622.69     60.62 o 
   2  17   3      508.59      469.33     43.45 o 
   3  17   3       40.81      -19.24     39.00 o 
   4  17   3       27.88       11.77     38.13 o 
   5  17   3       48.64       76.79     33.91 o 
   6  17   3      128.68       81.25     42.25 o 
  -5  18   3        0.24      -30.47     49.27 o 
  -4  18   3       86.58      132.90     52.52 o 
  -3  18   3        2.18        3.09     46.08 o 
  -2  18   3      586.06      659.46     66.71 o 
  -1  18   3       13.50       23.58     58.12 o 
   0  18   3       87.68       25.45     41.66 o 
   1  18   3       21.05       35.41     42.74 o 
   2  18   3       52.35       -7.94     43.12 o 
   3  18   3        1.10      -13.65     28.42 o 
   4  18   3      123.83      123.45     34.89 o 
   5  18   3       56.36       -3.57     53.05 o 
  -4  19   3      430.15      487.68     69.74 o 
  -3  19   3       97.96       83.72     90.67 o 
  -2  19   3       98.56      100.28     51.14 o 
  -1  19   3      115.79       88.59     47.76 o 
   0  19   3      174.03      113.86     48.13 o 
   1  19   3       51.01       36.42     45.84 o 
   2  19   3      114.74       95.03     50.15 o 
   3  19   3      234.51      314.76     87.05 o 
   4  19   3        2.29      -29.55     32.68 o 
  -3  20   3        0.31       22.38     51.12 o 
  -2  20   3       21.41       21.92     49.76 o 
  -1  20   3       40.90       28.90     89.50 o 
   0  20   3      107.95       65.70     69.82 o 
   1  20   3       43.11       86.42     78.88 o 
   2  20   3       64.59      143.67     58.79 o 
 -10   0   4      100.60       82.59     61.69 o 
  -8   0   4      145.46       -2.23     43.84 o 
  -6   0   4        2.51       -3.88     17.39 o 
  -4   0   4    14604.93    16685.96    398.38 o 
  -2   0   4     5541.89     6636.86    115.55 o 
   0   0   4    70014.60    80227.61   1171.01 o 
   2   0   4     1784.05     1775.01     64.19 o 
   4   0   4      816.44      838.86     30.09 o 
   6   0   4      611.17      589.53     51.87 o 
   8   0   4      652.78      665.86     64.55 o 
  10   0   4       96.70       74.55     62.41 o 
 -11   1   4      116.07       43.17     46.46 o 
 -10   1   4      311.24      323.02     52.71 o 
  -9   1   4       17.85       -5.13     49.95 o 
  -8   1   4     4464.43     4744.72    158.83 o 
  -7   1   4       24.81       -2.28     19.35 o 
  -6   1   4      383.45      371.68     21.01 o 
  -5   1   4     1385.66     1415.86     33.61 o 
  -4   1   4    59564.59    60907.84    647.30 o 
  -3   1   4        4.00        9.38      7.25 o 
  -2   1   4     2953.98     2859.05     54.71 o 
  -1   1   4     8493.13    10251.36    116.72 o 
   0   1   4     3507.17     3192.43     47.81 o 
   1   1   4      871.27      845.65     20.80 o 
   2   1   4      473.06      440.23     15.65 o 
   3   1   4     2204.68     2294.48     34.50 o 
   4   1   4      120.84      118.98     15.81 o 
   5   1   4      253.31      267.03     15.70 o 
   6   1   4      718.35      731.52     51.92 o 
   7   1   4      261.65      237.30     27.53 o 
   8   1   4     1083.53     1119.56     48.07 o 
   9   1   4      346.40      341.97     44.68 o 
  10   1   4       15.35      -38.30     38.30 o 
  11   1   4      118.16      106.44     48.86 o 
 -11   2   4      880.28      912.21     74.93 o 
 -10   2   4      753.91      835.82     69.09 o 
  -9   2   4     1057.41     1125.22     69.73 o 
  -8   2   4       59.35       19.61     31.17 o 
  -7   2   4      916.86      936.53     41.73 o 
  -6   2   4      148.89      148.25     17.04 o 
  -5   2   4     5575.30     5576.28     80.46 o 
  -4   2   4     1410.33     1803.73     36.28 o 
  -3   2   4      629.07      695.26     22.36 o 
  -2   2   4      647.90      719.40     22.62 o 
  -1   2   4    13404.42    12866.14    144.04 o 
   0   2   4    49394.91    56577.20    781.41 o 
   1   2   4     1522.42     1568.24     23.99 o 
   2   2   4     6021.96     5877.65     83.85 o 
   3   2   4      472.26      478.82     15.73 o 
   4   2   4      107.75      130.22     11.27 o 
   5   2   4      458.67      453.72     23.52 o 
   6   2   4     1875.98     1860.01     59.37 o 
   7   2   4      752.13      748.31     38.32 o 
   8   2   4      519.93      540.74     47.92 o 
   9   2   4      366.95      299.09     75.40 o 
  10   2   4      111.29      119.91     65.62 o 
  11   2   4      101.89       56.24     48.70 o 
 -11   3   4       43.98       31.46     44.94 o 
 -10   3   4     1632.72     1561.68     87.02 o 
  -9   3   4       90.07       59.57     37.85 o 
  -8   3   4      119.29      103.04     52.19 o 
  -7   3   4      192.75      192.54     25.57 o 
  -6   3   4     2282.73     2112.66     56.03 o 
  -5   3   4      720.02      730.07     32.36 o 
  -4   3   4     4076.21     4036.96     59.87 o 
  -3   3   4     5713.18     6677.19     76.20 o 
  -2   3   4      116.47      144.45     13.69 o 
  -1   3   4     2979.59     3140.12     96.03 o 
   0   3   4     3579.31     3558.21     43.79 o 
   1   3   4    12701.44    14459.07    144.41 o 
   2   3   4      230.70      208.53     11.25 o 
   3   3   4     1430.94     1393.28     25.68 o 
   4   3   4     3582.43     3293.11     46.70 o 
   5   3   4      269.38      274.37     16.07 o 
   6   3   4     5213.54     4952.42    106.50 o 
   7   3   4     1218.59     1200.57     61.64 o 
   8   3   4      472.40      449.08    119.28 o 
   9   3   4      200.02      159.43     40.55 o 
  10   3   4      918.76     1022.41     72.51 o 
  11   3   4      417.64      434.26     80.93 o 
 -11   4   4        2.42      -43.35     43.35 o 
 -10   4   4      487.61      442.07     59.51 o 
  -9   4   4      169.89      134.53     42.22 o 
  -8   4   4       39.95       66.11     25.57 o 
  -7   4   4      419.84      488.67     44.01 o 
  -6   4   4      233.87      220.10     24.18 o 
  -5   4   4     1864.35     1856.71     80.60 o 
  -4   4   4       18.43       26.14      9.32 o 
  -3   4   4      852.35      809.16     18.98 o 
  -2   4   4     4146.23     4382.47     60.47 o 
  -1   4   4      783.03      776.13     18.03 o 
   0   4   4      948.82     1053.58     27.44 o 
   1   4   4     4168.47     3874.21     48.74 o 
   2   4   4    40165.24    42345.14    402.65 o 
   3   4   4      537.76      518.50     19.00 o 
   4   4   4      381.53      408.63     17.12 o 
   5   4   4     1232.16     1172.62     29.32 o 
   6   4   4    14089.17    13978.94    173.25 o 
   7   4   4        0.21      -25.83     25.83 o 
   8   4   4      145.61      150.11     56.96 o 
   9   4   4      564.83      566.98     83.57 o 
  10   4   4      223.49      203.73     69.60 o 
 -11   5   4        0.09      -36.64     44.38 o 
 -10   5   4       48.76      -26.73     40.46 o 
  -9   5   4      125.28       95.70     66.60 o 
  -8   5   4      620.53      527.88     39.65 o 
  -7   5   4      115.38      129.98     22.70 o 
  -6   5   4      531.24      469.57     51.27 o 
  -5   5   4      594.29      595.34     31.50 o 
  -4   5   4     2155.74     2120.81     51.63 o 
  -3   5   4     7414.59     7846.11    120.42 o 
  -2   5   4       61.89       56.85      9.32 o 
  -1   5   4     3378.17     3622.85     46.84 o 
   0   5   4     1145.55     1086.43     25.30 o 
   1   5   4      689.29      563.94     18.31 o 
   2   5   4      464.57      468.85     17.28 o 
   3   5   4     5226.24     5081.56     70.18 o 
   4   5   4     4877.71     4575.02     61.61 o 
   5   5   4     1466.65     1502.18     37.18 o 
   6   5   4     1319.33     1327.22     49.19 o 
   7   5   4      918.12     1013.32     77.72 o 
   8   5   4       54.38       31.22     32.87 o 
   9   5   4        1.02       21.91     36.61 o 
  10   5   4       77.64       13.40     42.63 o 
 -11   6   4      278.15      296.15     59.42 o 
 -10   6   4       48.25       42.95     43.92 o 
  -9   6   4       95.63       54.63     40.67 o 
  -8   6   4      492.06      610.67     77.47 o 
  -7   6   4     1304.09     1341.43     52.79 o 
  -6   6   4      117.54       96.26     23.10 o 
  -5   6   4     2399.36     2393.04     62.33 o 
  -4   6   4     3304.91     3321.70     80.96 o 
  -3   6   4       71.62       46.18     14.28 o 
  -2   6   4      696.21      723.66     22.39 o 
  -1   6   4     1764.82     1700.47     29.72 o 
   0   6   4     8631.38     8676.90     95.68 o 
   1   6   4     8663.97     8070.07    135.47 o 
   2   6   4     2823.46     2983.07     44.54 o 
   3   6   4       11.91        5.03      9.60 o 
   4   6   4     5760.63     5866.07     75.24 o 
   5   6   4     2589.26     2596.14     53.88 o 
   6   6   4     3103.48     3060.87     74.04 o 
   7   6   4       39.19       33.94     30.78 o 
   8   6   4     1103.88     1251.07     70.35 o 
   9   6   4      539.77      398.85     53.33 o 
  10   6   4        5.02      -24.59     76.87 o 
 -11   7   4       27.06        5.31     47.88 o 
 -10   7   4       17.18       25.88     44.30 o 
  -9   7   4      632.39      640.47     48.59 o 
  -8   7   4     2538.91     2658.68     77.75 o 
  -7   7   4      168.55      222.41     30.34 o 
  -6   7   4      163.16      228.81     33.60 o 
  -5   7   4     1756.13     1639.12     52.83 o 
  -4   7   4     6483.60     6149.55    163.66 o 
  -3   7   4        3.35        0.31     13.67 o 
  -2   7   4       45.58       26.85     11.44 o 
  -1   7   4     1024.44     1023.44     51.32 o 
   0   7   4     5253.17     4644.85    142.02 o 
   1   7   4     6019.48     6118.90     74.63 o 
   2   7   4       46.49       78.35     11.82 o 
   3   7   4      383.40      424.21     18.88 o 
   4   7   4      424.36      443.17     20.26 o 
   5   7   4     1796.75     1715.84     45.16 o 
   6   7   4       66.53       64.12     23.69 o 
   7   7   4      237.63      275.30     41.96 o 
   8   7   4     1863.33     2115.60     89.50 o 
   9   7   4       30.90       43.64     38.21 o 
  10   7   4       26.27       43.76     44.85 o 
 -10   8   4       12.69       16.92     43.35 o 
  -9   8   4     3055.39     3153.34     92.49 o 
  -8   8   4       94.48       81.23     30.24 o 
  -7   8   4      526.07      516.34     39.28 o 
  -6   8   4      377.27      412.89     34.49 o 
  -5   8   4      387.20      434.75     33.23 o 
  -4   8   4      296.95      362.93     59.58 o 
  -3   8   4     4378.41     3857.18     78.41 o 
  -2   8   4        6.45       -3.90     10.79 o 
  -1   8   4       38.78       25.63      8.96 o 
   0   8   4     2866.29     2947.40     75.16 o 
   1   8   4     3831.71     3532.70     52.11 o 
   2   8   4      473.21      488.32     22.85 o 
   3   8   4     1982.55     1975.57     38.62 o 
   4   8   4      615.44      613.49     28.56 o 
   5   8   4      664.15      697.56     32.47 o 
   6   8   4       44.19       56.80     23.78 o 
   7   8   4     2103.74     2170.35     88.14 o 
   8   8   4        3.75        7.53     34.49 o 
   9   8   4       80.57       96.20     41.74 o 
  10   8   4       26.84        4.89     45.41 o 
 -10   9   4      460.62      435.60     85.89 o 
  -9   9   4      555.08      547.98     50.37 o 
  -8   9   4      261.81      202.93     36.26 o 
  -7   9   4      971.50     1015.46     51.44 o 
  -6   9   4     1994.75     2165.08     67.59 o 
  -5   9   4     3460.33     3622.42     84.94 o 
  -4   9   4     2047.01     2048.18     89.37 o 
  -3   9   4      168.60      192.61     40.71 o 
  -2   9   4     3217.07     3044.06     61.06 o 
  -1   9   4     3030.15     3007.27     61.08 o 
   0   9   4      558.53      557.20     25.16 o 
   1   9   4     1229.54     1129.80     29.46 o 
   2   9   4     1653.44     1636.90     35.30 o 
   3   9   4      358.80      374.32     27.94 o 
   4   9   4       95.58       80.57     18.79 o 
   5   9   4       31.96       22.66     18.02 o 
   6   9   4     1174.22     1166.28     51.46 o 
   7   9   4      414.76      442.81     49.79 o 
   8   9   4       15.01       50.51     37.63 o 
   9   9   4       71.15       20.42     41.12 o 
  10   9   4      431.80      294.41     58.18 o 
 -10  10   4      117.24       62.15     48.95 o 
  -9  10   4      186.77      170.31     40.50 o 
  -8  10   4       81.26      161.34     36.26 o 
  -7  10   4        2.51       26.23     30.07 o 
  -6  10   4      133.06      151.25     30.72 o 
  -5  10   4      142.35      192.91     30.14 o 
  -4  10   4      423.70      397.81     34.03 o 
  -3  10   4      987.00      997.54     53.31 o 
  -2  10   4     5687.62     5540.27    127.54 o 
  -1  10   4       63.35       65.19     17.31 o 
   0  10   4      365.70      340.62     22.76 o 
   1  10   4      439.10      433.94     27.56 o 
   2  10   4     2636.68     2647.40     65.06 o 
   3  10   4      702.48      639.60     51.10 o 
   4  10   4     1338.40     1273.21     52.34 o 
   5  10   4      317.66      300.62     27.26 o 
   6  10   4      334.98      298.52     34.87 o 
   7  10   4       59.61       57.94     65.80 o 
   8  10   4      100.35      155.95     45.40 o 
   9  10   4       96.99      148.13     48.92 o 
  -9  11   4      752.51      861.10     64.59 o 
  -8  11   4      234.62      200.62     40.37 o 
  -7  11   4      375.24      337.68     40.40 o 
  -6  11   4      621.33      529.80     42.02 o 
  -5  11   4      686.26      747.67     45.54 o 
  -4  11   4        8.41       49.30     25.35 o 
  -3  11   4     6701.34     6602.87    151.89 o 
  -2  11   4      148.78      176.62     38.48 o 
  -1  11   4      474.25      413.04     32.19 o 
   0  11   4      661.72      658.06     51.21 o 
   1  11   4     5018.87     5019.16     82.96 o 
   2  11   4     2027.06     1868.87     48.52 o 
   3  11   4      257.42      306.56     42.93 o 
   4  11   4       21.01       23.48     16.92 o 
   5  11   4        2.69      -11.45     19.72 o 
   6  11   4      106.98       58.77     28.65 o 
   7  11   4     1319.89     1511.12    102.54 o 
   8  11   4      237.94      218.03     50.36 o 
   9  11   4      110.14       86.34     49.40 o 
  -9  12   4      133.29       64.39     40.00 o 
  -8  12   4       30.67       -0.24     35.19 o 
  -7  12   4      404.15      311.00     41.58 o 
  -6  12   4      102.75       80.73     35.74 o 
  -5  12   4      291.15      268.96     35.24 o 
  -4  12   4     1277.05     1302.95     69.12 o 
  -3  12   4      172.86      189.08     37.23 o 
  -2  12   4      608.54      614.82     91.47 o 
  -1  12   4       46.21       12.70     83.92 o 
   0  12   4     1772.16     1786.93     47.28 o 
   1  12   4     3576.18     3391.44     84.02 o 
   2  12   4        0.08      -21.12     21.12 o 
   3  12   4      263.10      210.54     25.40 o 
   4  12   4      584.76      681.14     36.59 o 
   5  12   4     2156.40     2165.02     70.61 o 
   6  12   4       88.74       61.81     30.80 o 
   7  12   4       15.81       52.46     42.05 o 
   8  12   4       63.68       89.55     46.36 o 
  -9  13   4       44.87       10.26     39.94 o 
  -8  13   4      238.02      209.66     41.29 o 
  -7  13   4       53.35       50.65     36.32 o 
  -6  13   4      929.05      906.92     75.21 o 
  -5  13   4        2.58      -10.71     37.04 o 
  -4  13   4      187.53      166.84     39.34 o 
  -3  13   4     1639.53     1644.87     76.63 o 
  -2  13   4      977.10      809.36     75.26 o 
  -1  13   4      418.98      420.01     44.85 o 
   0  13   4       57.57       91.94     23.68 o 
   1  13   4      921.62      984.32     40.41 o 
   2  13   4      274.28      243.12     27.36 o 
   3  13   4        2.33       -0.35     20.94 o 
   4  13   4      404.77      389.82     33.44 o 
   5  13   4        0.14       27.86     29.17 o 
   6  13   4      775.43      740.18     51.39 o 
   7  13   4      553.22      513.43     62.07 o 
   8  13   4      294.20      276.62     56.12 o 
  -8  14   4       18.15       18.07     37.85 o 
  -7  14   4       77.20      103.85     39.01 o 
  -6  14   4      103.44      127.72     38.20 o 
  -5  14   4      319.74      346.37     51.32 o 
  -4  14   4        9.66       -5.64     35.86 o 
  -3  14   4      667.40      576.33     54.23 o 
  -2  14   4        1.43       -9.81     57.41 o 
  -1  14   4      245.59      244.70     41.00 o 
   0  14   4      255.90      315.33     43.64 o 
   1  14   4     1292.06     1353.47     46.70 o 
   2  14   4      153.34      187.35     30.43 o 
   3  14   4     1959.06     2139.58     60.66 o 
   4  14   4      838.90      966.14     60.88 o 
   5  14   4      215.74      227.34     38.58 o 
   6  14   4      150.03      148.85     46.91 o 
   7  14   4      828.27      794.80     72.61 o 
   8  14   4        2.80       27.17     47.29 o 
  -8  15   4        2.37        5.33     41.32 o 
  -7  15   4       54.58       76.51     39.59 o 
  -6  15   4        6.48        3.59     43.46 o 
  -5  15   4      742.24      802.26     97.36 o 
  -4  15   4      125.15      108.90     42.43 o 
  -3  15   4       40.00       55.87     38.50 o 
  -2  15   4        3.45      -24.29     57.05 o 
  -1  15   4     1042.26     1299.51     70.80 o 
   0  15   4      473.05      491.50     51.27 o 
   1  15   4       48.85      -16.30     39.82 o 
   2  15   4      151.54       88.69     26.42 o 
   3  15   4      319.69      377.23     46.64 o 
   4  15   4       54.57       64.97     28.40 o 
   5  15   4      100.17       67.71     36.26 o 
   6  15   4       27.78       48.59     38.00 o 
   7  15   4        6.62       -1.66     45.60 o 
  -7  16   4       28.34       18.46     39.82 o 
  -6  16   4        4.61      -46.56     46.56 o 
  -5  16   4       12.37       28.62     45.54 o 
  -4  16   4      306.05      282.79     95.44 o 
  -3  16   4      492.73      435.85     56.24 o 
  -2  16   4       88.72       69.88     40.16 o 
  -1  16   4      518.23      535.62    105.17 o 
   0  16   4      603.08      675.28     59.97 o 
   1  16   4     1113.64     1084.46     69.33 o 
   2  16   4      107.06      127.65     33.38 o 
   3  16   4      261.58      249.90     33.57 o 
   4  16   4       23.74       26.33     29.53 o 
   5  16   4      332.31      321.78     45.09 o 
   6  16   4      179.48      169.07     75.26 o 
  -6  17   4      137.35      106.94     53.39 o 
  -5  17   4      272.51      334.54     59.79 o 
  -4  17   4       78.61       98.47     48.84 o 
  -3  17   4      145.03      182.00     49.56 o 
  -2  17   4      188.52      168.37     90.22 o 
  -1  17   4        2.62        6.90     40.41 o 
   0  17   4       65.89       22.42     41.18 o 
   1  17   4      109.31      144.15     45.34 o 
   2  17   4       12.77       -0.81     26.80 o 
   3  17   4      212.47      248.89     34.40 o 
   4  17   4       67.43        1.14     32.09 o 
   5  17   4        5.10       39.19     44.91 o 
   6  17   4       54.82       36.60     40.75 o 
  -5  18   4       85.06       18.08     52.52 o 
  -4  18   4        3.67      -44.06     44.06 o 
  -3  18   4      124.00      132.53     51.67 o 
  -2  18   4       11.37       84.14     47.58 o 
  -1  18   4       84.60       38.48     43.63 o 
   0  18   4       98.83       79.60     45.75 o 
   1  18   4      325.07      256.08     54.24 o 
   2  18   4       47.17       81.90     53.97 o 
   3  18   4       22.30       31.92     30.48 o 
   4  18   4       18.15       -7.92     39.32 o 
   5  18   4      205.14      193.38     46.43 o 
  -4  19   4        0.57      -21.83     67.41 o 
  -3  19   4      427.17      323.64     63.64 o 
  -2  19   4       49.76      -37.16     45.42 o 
  -1  19   4       55.44        2.97     45.61 o 
   0  19   4        1.66      -11.85     60.85 o 
   1  19   4      254.88      290.53     54.35 o 
   2  19   4       19.30       19.13     45.73 o 
   3  19   4      201.41      293.36     59.31 o 
  -2  20   4        7.36       45.05     52.12 o 
  -1  20   4       56.55        5.61     66.60 o 
   0  20   4       75.85       35.42     58.75 o 
   1  20   4       53.95      122.38     51.62 o 
   2  20   4      121.76      126.89     53.66 o 
 -11   0   5      105.99       61.25     67.59 o 
  -9   0   5     8038.10     8145.98    271.95 o 
  -7   0   5     1917.13     1740.01    100.26 o 
  -5   0   5    38943.55    38441.88    865.23 o 
  -3   0   5     2011.95     1945.17    141.78 o 
  -1   0   5       42.99       14.68     10.27 o 
   1   0   5     1638.15     1671.62     63.57 o 
   3   0   5      500.73      501.23     40.71 o 
   5   0   5     1083.61     1029.69     63.30 o 
   7   0   5     6284.80     6134.55    188.56 o 
   9   0   5     1454.68     1405.30    112.23 o 
 -11   1   5        8.89        8.00     44.54 o 
 -10   1   5      160.50      171.37     48.07 o 
  -9   1   5     1123.08     1281.62    141.78 o 
  -8   1   5      525.04      706.41     53.98 o 
  -7   1   5      126.51      157.88     32.82 o 
  -6   1   5      289.69      292.68     30.03 o 
  -5   1   5      373.09      403.70     26.54 o 
  -4   1   5      104.62      112.69     10.85 o 
  -3   1   5      766.64      908.10     44.65 o 
  -2   1   5       97.26      102.60      9.90 o 
  -1   1   5      263.87      270.15     13.63 o 
   0   1   5       91.46       77.39     13.45 o 
   1   1   5      544.90      619.48     19.14 o 
   2   1   5       26.30       26.84     11.93 o 
   3   1   5     3244.22     3021.21     81.76 o 
   4   1   5      619.73      563.36     17.76 o 
   5   1   5      392.54      353.30     29.32 o 
   6   1   5     1878.91     1772.49     61.46 o 
   7   1   5     2134.58     2140.36     61.33 o 
   8   1   5      241.92      267.45     31.50 o 
   9   1   5      228.91      251.52    109.37 o 
  10   1   5      401.37      450.00     59.75 o 
 -11   2   5      157.32      114.56     54.37 o 
 -10   2   5       10.11        1.42     40.50 o 
  -9   2   5     1417.31     1406.84     77.38 o 
  -8   2   5      140.79      173.18     37.96 o 
  -7   2   5     2236.11     2273.74     82.04 o 
  -6   2   5      387.10      392.23     29.84 o 
  -5   2   5     1452.08     1354.13     45.15 o 
  -4   2   5      457.26      475.91     18.19 o 
  -3   2   5    11195.97    11002.36    266.61 o 
  -2   2   5     1220.58     1445.31     35.24 o 
  -1   2   5      103.85      113.04     12.14 o 
   0   2   5    15214.19    16252.39    161.04 o 
   1   2   5       36.07       52.68      7.29 o 
   2   2   5      181.49      142.16     11.33 o 
   3   2   5       57.19       96.16     12.56 o 
   4   2   5     2623.47     2463.10     40.06 o 
   5   2   5      109.80      123.27     14.99 o 
   6   2   5       13.02       25.38     19.44 o 
   7   2   5      515.34      484.28     34.82 o 
   8   2   5     1827.33     1748.29    107.94 o 
   9   2   5      100.67       51.10     36.40 o 
  10   2   5      125.30      145.80     68.66 o 
 -11   3   5       45.75       19.87     72.72 o 
 -10   3   5       49.57      -28.15     41.47 o 
  -9   3   5      362.21      352.07     50.05 o 
  -8   3   5       32.85       46.72     31.65 o 
  -7   3   5      140.75       82.70     23.04 o 
  -6   3   5     1593.04     1549.40     47.72 o 
  -5   3   5      392.02      396.84     25.00 o 
  -4   3   5      603.92      597.72     20.18 o 
  -3   3   5    16645.60    18484.68    208.21 o 
  -2   3   5     2628.77     2708.81     44.77 o 
  -1   3   5      886.89      926.72     23.05 o 
   0   3   5     4510.19     4197.90     51.19 o 
   1   3   5    52601.81    55238.91    519.69 o 
   2   3   5     5366.31     5165.20     60.93 o 
   3   3   5      203.37      183.25     10.87 o 
   4   3   5      369.39      357.26     15.86 o 
   5   3   5     8330.07     8292.07    120.31 o 
   6   3   5      790.02      817.67     59.74 o 
   7   3   5     1194.00     1342.17    154.59 o 
   8   3   5      375.36      371.70     54.46 o 
   9   3   5      160.07       94.78     39.24 o 
  10   3   5       29.45       58.98     43.09 o 
 -11   4   5        6.81      -37.89     37.89 o 
 -10   4   5       72.37       32.85     43.18 o 
  -9   4   5       12.73       19.88     40.36 o 
  -8   4   5      375.30      363.72     55.80 o 
  -7   4   5       33.67        2.59     20.64 o 
  -6   4   5       11.06      -24.97     24.97 o 
  -5   4   5      167.25      159.55     20.03 o 
  -4   4   5     6838.46     6954.34     92.43 o 
  -3   4   5     7006.15     7005.64     91.51 o 
  -2   4   5     1162.48     1313.52     29.09 o 
  -1   4   5     1152.99     1059.90     25.97 o 
   0   4   5     2709.64     2655.19     37.83 o 
   1   4   5     3311.84     3407.65     45.58 o 
   2   4   5     1874.27     1900.88     31.51 o 
   3   4   5     7499.67     6873.85     80.20 o 
   4   4   5     6672.58     6687.50     80.84 o 
   5   4   5      881.73      876.54     56.32 o 
   6   4   5     2332.71     2289.95     61.76 o 
   7   4   5        1.33       -6.67     27.75 o 
   8   4   5        4.91       62.37     40.13 o 
   9   4   5      506.68      551.22     56.37 o 
  10   4   5      133.08      140.51     47.18 o 
 -11   5   5        1.15      -21.38     48.44 o 
 -10   5   5       36.62      -29.86     41.93 o 
  -9   5   5      249.92      366.94     52.93 o 
  -8   5   5     2497.85     2375.75     92.08 o 
  -7   5   5        7.31      -20.30     20.30 o 
  -6   5   5     2091.52     2020.81     58.09 o 
  -5   5   5      428.62      491.20     29.63 o 
  -4   5   5      102.29      103.47     14.25 o 
  -3   5   5     2093.69     2196.50     41.02 o 
  -2   5   5        5.87        9.39      8.62 o 
  -1   5   5      303.28      304.07     13.15 o 
   0   5   5     2285.24     2158.10     44.39 o 
   1   5   5    13229.66    14253.58    147.34 o 
   2   5   5     2157.30     2072.49     35.11 o 
   3   5   5     4839.78     4596.17     60.44 o 
   4   5   5     3669.60     3374.82     50.94 o 
   5   5   5     4440.73     4833.29     77.11 o 
   6   5   5      120.55       87.86     30.87 o 
   7   5   5      877.77      782.08     71.56 o 
   8   5   5     1716.59     1735.92     80.90 o 
   9   5   5       67.43       68.55     41.42 o 
  10   5   5      118.71      109.05     47.55 o 
 -11   6   5      138.79      -25.25     46.75 o 
 -10   6   5       43.49      -17.07     42.62 o 
  -9   6   5     1264.62     1284.83     76.45 o 
  -8   6   5       21.19       30.30     27.21 o 
  -7   6   5      975.73     1042.68     48.46 o 
  -6   6   5      541.60      499.06     33.34 o 
  -5   6   5     3293.38     3452.09    117.84 o 
  -4   6   5     3633.85     3604.03     73.84 o 
  -3   6   5     1788.89     1556.59     35.95 o 
  -2   6   5      328.98      308.71     19.76 o 
  -1   6   5     7404.91     7295.31     84.02 o 
   0   6   5      235.41      268.08     24.60 o 
   1   6   5    14333.90    13438.15    141.70 o 
   2   6   5      829.79      844.28     24.05 o 
   3   6   5       84.20       76.08     15.20 o 
   4   6   5     2364.63     2386.91     42.68 o 
   5   6   5     2551.75     2452.67     63.25 o 
   6   6   5      444.63      546.54     46.52 o 
   7   6   5     3519.18     3749.60    168.16 o 
   8   6   5       21.23      -32.51     32.51 o 
   9   6   5       94.31       46.11     40.99 o 
  10   6   5       57.38       45.87     45.47 o 
 -11   7   5       57.20       35.25     49.71 o 
 -10   7   5      167.91      152.16     50.52 o 
  -9   7   5      288.03      357.25     90.89 o 
  -8   7   5      416.65      432.77     40.81 o 
  -7   7   5        0.64      -22.14     22.14 o 
  -6   7   5      801.07      820.36     66.47 o 
  -5   7   5       33.24       43.21     20.56 o 
  -4   7   5     3878.49     3727.47     78.04 o 
  -3   7   5      801.76      820.47     29.77 o 
  -2   7   5     1689.24     1596.01     35.65 o 
  -1   7   5     3088.44     3051.55     45.68 o 
   0   7   5     1452.65     1476.89     30.53 o 
   1   7   5      128.31      133.63     13.04 o 
   2   7   5    16271.68    15282.91    161.73 o 
   3   7   5     8687.06     8772.26    103.18 o 
   4   7   5       10.50        3.74     12.13 o 
   5   7   5      108.30      123.10     27.14 o 
   6   7   5      808.59      791.69     64.42 o 
   7   7   5     1070.21     1092.37    246.60 o 
   8   7   5        1.64       32.58     35.89 o 
   9   7   5        0.53       32.53     41.41 o 
  10   7   5      196.04      243.43     52.82 o 
 -10   8   5       62.44      122.14     49.94 o 
  -9   8   5     1084.19     1005.87    130.84 o 
  -8   8   5      152.76      172.81     33.92 o 
  -7   8   5      277.29      288.32     33.76 o 
  -6   8   5        6.48        1.62     38.41 o 
  -5   8   5     3291.72     3218.44     76.85 o 
  -4   8   5      228.97      262.60     26.36 o 
  -3   8   5      183.95      171.25     27.45 o 
  -2   8   5     3491.82     3503.50     58.69 o 
  -1   8   5       88.46       72.35     11.64 o 
   0   8   5     1722.40     1771.49     34.86 o 
   1   8   5      503.25      573.85     24.72 o 
   2   8   5      736.26      792.65     26.35 o 
   3   8   5      410.82      471.93     21.51 o 
   4   8   5      119.04      126.57     18.84 o 
   5   8   5      313.97      283.10     29.85 o 
   6   8   5       56.56       39.87     30.71 o 
   7   8   5      805.47      852.58    150.84 o 
   8   8   5      124.56      117.52     41.14 o 
   9   8   5       31.68       31.45     41.22 o 
  10   8   5        2.70      -29.00     64.51 o 
 -10   9   5      765.32      817.52     73.68 o 
  -9   9   5       16.57       63.85     56.34 o 
  -8   9   5      119.78      108.10     33.06 o 
  -7   9   5      112.54      107.18     29.89 o 
  -6   9   5      137.52       84.54     27.02 o 
  -5   9   5       11.48       27.01     23.59 o 
  -4   9   5     1639.43     1586.84     67.07 o 
  -3   9   5     2527.63     2598.62     80.64 o 
  -2   9   5        0.29      -12.97     12.97 o 
  -1   9   5      602.92      586.50     25.07 o 
   0   9   5     1541.33     1449.60     38.69 o 
   1   9   5     1547.67     1558.24     52.22 o 
   2   9   5     2730.54     2774.39     53.87 o 
   3   9   5      306.37      287.84     24.73 o 
   4   9   5      373.67      404.16     26.86 o 
   5   9   5      936.10      951.97     46.65 o 
   6   9   5      774.97      815.44     99.01 o 
   7   9   5        0.39        0.68     31.63 o 
   8   9   5       15.27      -26.52     36.35 o 
   9   9   5       35.66       77.83     45.34 o 
 -10  10   5      234.93      147.33     55.05 o 
  -9  10   5      153.76       70.10     36.76 o 
  -8  10   5      932.24      987.68     80.80 o 
  -7  10   5     2977.36     2923.96     84.25 o 
  -6  10   5      109.14       95.02     28.84 o 
  -5  10   5       93.84       74.29     26.88 o 
  -4  10   5     5713.00     5644.24    137.69 o 
  -3  10   5     1681.68     1791.41     69.43 o 
  -2  10   5      373.36      394.64     37.84 o 
  -1  10   5      716.54      673.68     39.26 o 
   0  10   5      295.69      284.13     28.80 o 
   1  10   5      411.49      404.83     21.60 o 
   2  10   5        8.08        5.18     13.42 o 
   3  10   5      194.57      161.65     21.46 o 
   4  10   5      276.91      330.89     27.15 o 
   5  10   5      274.79      313.52     33.11 o 
   6  10   5      724.63      728.41     45.66 o 
   7  10   5      110.45      143.18     41.79 o 
   8  10   5      128.48      162.23     45.57 o 
   9  10   5      217.10      305.54    113.39 o 
  -9  11   5        3.63       11.37     39.37 o 
  -8  11   5     1197.65     1147.56     73.40 o 
  -7  11   5      141.54      164.00     36.42 o 
  -6  11   5      173.62      146.16     38.89 o 
  -5  11   5        5.11        0.42     24.55 o 
  -4  11   5      266.31      371.07     50.89 o 
  -3  11   5     3929.60     3891.46    108.49 o 
  -2  11   5        4.81        4.86     25.28 o 
  -1  11   5        2.01      -12.19     16.60 o 
   0  11   5        5.86      -12.57     12.57 o 
   1  11   5     1494.99     1562.46     38.85 o 
   2  11   5     1168.84     1137.66     46.36 o 
   3  11   5      673.34      701.45     53.23 o 
   4  11   5      400.08      446.56     31.18 o 
   5  11   5      648.69      705.65     44.58 o 
   6  11   5       70.66       69.34     35.45 o 
   7  11   5       18.86       18.93     56.34 o 
   8  11   5      782.24      832.28     70.56 o 
   9  11   5        8.05      -24.07     57.10 o 
  -9  12   5       82.52       89.16     40.72 o 
  -8  12   5      696.49      703.02     54.84 o 
  -7  12   5        0.36      -31.13     38.80 o 
  -6  12   5       11.67       39.53     30.60 o 
  -5  12   5      372.21      358.88     47.03 o 
  -4  12   5     5176.81     5074.45    135.30 o 
  -3  12   5        1.93      -26.99     26.99 o 
  -2  12   5      224.34      195.22    116.96 o 
  -1  12   5       13.35       -5.62     54.37 o 
   0  12   5     4567.38     4782.77     82.51 o 
   1  12   5        0.43      -18.34     18.42 o 
   2  12   5      664.02      678.50     34.41 o 
   3  12   5      153.68      126.78     23.87 o 
   4  12   5      478.83      522.16     74.45 o 
   5  12   5      560.65      508.50     42.54 o 
   6  12   5      770.70      731.49     50.25 o 
   7  12   5        1.95      -33.96     39.06 o 
   8  12   5       40.86       84.91     45.95 o 
  -9  13   5       36.46       56.56     40.71 o 
  -8  13   5      110.41      142.11     40.19 o 
  -7  13   5       39.48      -12.58     44.78 o 
  -6  13   5       14.90       37.53     32.21 o 
  -5  13   5       17.37      -23.45     33.67 o 
  -4  13   5       84.18       75.89     37.73 o 
  -3  13   5      413.76      427.51     48.64 o 
  -2  13   5       44.98       25.00     31.98 o 
  -1  13   5     2337.59     2436.71    127.05 o 
   0  13   5      591.42      599.49     33.38 o 
   1  13   5       68.09       61.51     22.71 o 
   2  13   5      778.05      853.31     39.51 o 
   3  13   5     1920.08     2091.08     58.37 o 
   4  13   5     1066.12     1074.45     54.14 o 
   5  13   5        0.44       10.93     28.90 o 
   6  13   5      886.38      962.47     58.27 o 
   7  13   5      320.96      270.88     55.99 o 
   8  13   5      108.65       87.71     48.19 o 
  -8  14   5       61.74       69.61     58.12 o 
  -7  14   5      326.88      293.69     44.21 o 
  -6  14   5      167.41      194.16     51.00 o 
  -5  14   5      239.10      191.83     46.55 o 
  -4  14   5      149.54      114.81     41.16 o 
  -3  14   5      768.59      758.00     59.07 o 
  -2  14   5      726.93      689.80     74.24 o 
  -1  14   5      255.23      251.95     41.75 o 
   0  14   5      154.17      242.62     43.34 o 
   1  14   5      102.45       83.99     24.14 o 
   2  14   5      976.04     1033.42     55.27 o 
   3  14   5       31.78       -7.23     23.62 o 
   4  14   5        5.09      -27.82     27.82 o 
   5  14   5      356.38      275.08     40.93 o 
   6  14   5       14.64      -33.65     39.85 o 
   7  14   5      118.04      138.51     52.00 o 
  -7  15   5       26.50        4.43     48.02 o 
  -6  15   5      425.08      308.61     56.58 o 
  -5  15   5      144.50      147.68     48.44 o 
  -4  15   5      600.05      624.45     88.26 o 
  -3  15   5      156.52       79.91     39.53 o 
  -2  15   5      190.38       84.17     39.04 o 
  -1  15   5        7.25       13.81     36.28 o 
   0  15   5      145.14      132.89     40.90 o 
   1  15   5       36.73       13.79     23.82 o 
   2  15   5     2090.68     2130.85     63.82 o 
   3  15   5       74.90       47.51     32.96 o 
   4  15   5        2.77      -31.08     31.08 o 
   5  15   5      267.52      335.56     44.45 o 
   6  15   5     1178.90     1294.89     76.27 o 
   7  15   5        1.66      -46.40     46.40 o 
  -7  16   5       84.26       46.52     79.95 o 
  -6  16   5       56.95       20.08     46.75 o 
  -5  16   5      215.49      142.28     51.54 o 
  -4  16   5       27.40        8.43     41.54 o 
  -3  16   5      114.79       91.89     43.94 o 
  -2  16   5      357.27      345.40     51.51 o 
  -1  16   5       17.40      -36.83     36.83 o 
   0  16   5       59.25       11.40     38.29 o 
   1  16   5       63.16      117.56     41.06 o 
   2  16   5      141.87      130.35     29.35 o 
   3  16   5       23.36      -11.15     26.21 o 
   4  16   5        4.36      -29.87     29.87 o 
   5  16   5      139.20       31.50     38.64 o 
   6  16   5        1.78      -36.43     36.43 o 
  -6  17   5       35.57       15.53     51.14 o 
  -5  17   5       82.54       67.89     60.00 o 
  -4  17   5       19.30       37.55     46.55 o 
  -3  17   5       18.09       -9.27     81.11 o 
  -2  17   5      786.51      799.77     69.34 o 
  -1  17   5      533.74      610.28     62.07 o 
   0  17   5      143.48       78.97     44.46 o 
   1  17   5       87.44       95.63     43.90 o 
   2  17   5       93.60      140.60     31.02 o 
   3  17   5      157.14      154.69     33.39 o 
   4  17   5       51.88       60.11     67.80 o 
   5  17   5       71.78       54.99     44.00 o 
  -5  18   5        0.07       14.55     49.45 o 
  -4  18   5      651.04      580.61     84.15 o 
  -3  18   5        2.82      -21.13     46.37 o 
  -2  18   5      281.10      249.32     54.57 o 
  -1  18   5       11.91       47.99     45.97 o 
   0  18   5      875.27      979.93     73.13 o 
   1  18   5        0.66      -12.84     83.34 o 
   2  18   5      405.08      418.71     58.66 o 
   3  18   5       34.90       38.66     32.08 o 
   4  18   5       53.19      -13.26     87.43 o 
  -4  19   5        1.20       63.82     53.06 o 
  -3  19   5       15.34       68.95     52.08 o 
  -2  19   5      140.58      140.41     51.59 o 
  -1  19   5      100.06       58.94     46.61 o 
   0  19   5        3.78       43.32     43.48 o 
   1  19   5      214.65      149.17     53.56 o 
   2  19   5        5.49       -4.00     46.03 o 
   3  19   5        3.91      -19.44     40.20 o 
  -1  20   5       15.60      -24.32     64.86 o 
   0  20   5       40.37      -18.95     45.13 o 
   1  20   5       11.45       37.60     49.21 o 
 -10   0   6      915.29     1101.92    110.26 o 
  -8   0   6     1152.00     1105.40     94.19 o 
  -6   0   6      125.20      101.69     35.27 o 
  -4   0   6      192.08      208.97     41.20 o 
  -2   0   6     5896.57     6392.59    117.87 o 
   0   0   6    35520.77    37466.53    560.69 o 
   2   0   6    16942.75    17100.59    384.18 o 
   4   0   6     2143.94     2279.01     91.07 o 
   6   0   6     4246.90     4411.23    148.74 o 
   8   0   6      610.67      559.44     66.69 o 
  10   0   6      386.71      286.24     77.76 o 
 -11   1   6        1.54       15.33     47.48 o 
 -10   1   6     1641.98     1670.00     90.25 o 
  -9   1   6       36.47      107.24     41.34 o 
  -8   1   6     1988.58     1963.00    132.00 o 
  -7   1   6       10.22       17.59     26.23 o 
  -6   1   6      864.61      875.19     49.91 o 
  -5   1   6       88.94      103.80     12.47 o 
  -4   1   6     1019.04     1013.36     26.98 o 
  -3   1   6     3259.03     3536.10     55.75 o 
  -2   1   6     1296.54     1240.31     28.78 o 
  -1   1   6      783.22      674.36     20.23 o 
   0   1   6      451.10      363.82     18.66 o 
   1   1   6    25105.60    27926.17    357.47 o 
   2   1   6      179.44      151.42     18.69 o 
   3   1   6     3556.89     3734.85     83.87 o 
   4   1   6      642.28      561.35     33.35 o 
   5   1   6      994.78      951.81     45.40 o 
   6   1   6     1352.41     1487.58     81.74 o 
   7   1   6     1797.77     1898.53     70.12 o 
   8   1   6      186.28      188.69     31.46 o 
   9   1   6       63.58       45.50     37.49 o 
  10   1   6      231.49      247.45     52.27 o 
 -11   2   6       41.69       34.92     47.89 o 
 -10   2   6      222.38      285.08     51.85 o 
  -9   2   6        4.54       26.77     42.10 o 
  -8   2   6      654.14      636.34     55.07 o 
  -7   2   6     2570.17     2934.97     95.33 o 
  -6   2   6      129.99      174.91     29.51 o 
  -5   2   6      285.46      283.29     16.07 o 
  -4   2   6     2431.89     2689.72     42.48 o 
  -3   2   6     4846.99     4692.95     81.05 o 
  -2   2   6       15.08       40.68      9.11 o 
  -1   2   6     2305.24     2377.10     46.51 o 
   0   2   6     2156.05     2261.11     44.48 o 
   1   2   6      478.12      483.19     15.59 o 
   2   2   6     6756.64     6957.83    100.53 o 
   3   2   6     1040.25      931.19     53.93 o 
   4   2   6     1895.99     1922.09     42.78 o 
   5   2   6     4060.48     3794.41    112.94 o 
   6   2   6     1147.36     1128.24     49.54 o 
   7   2   6      208.49      239.57     29.85 o 
   8   2   6      692.19      706.31     55.98 o 
   9   2   6     1057.46     1005.83     68.76 o 
  10   2   6      439.08      461.94     89.01 o 
 -11   3   6       15.10      -14.51     45.51 o 
 -10   3   6       87.19       82.61     45.18 o 
  -9   3   6       30.52       -6.65     35.85 o 
  -8   3   6     3950.72     4264.71    153.70 o 
  -7   3   6       31.45        5.15     27.20 o 
  -6   3   6     1116.87     1081.78     42.45 o 
  -5   3   6       30.23       12.02     11.17 o 
  -4   3   6    21767.86    22026.38    222.88 o 
  -3   3   6     6770.68     7275.04     95.63 o 
  -2   3   6      274.80      261.22     17.83 o 
  -1   3   6      344.31      377.98     16.36 o 
   0   3   6    13107.88    12210.44    126.76 o 
   1   3   6     5066.60     5282.78     62.57 o 
   2   3   6     3414.84     3118.22     50.08 o 
   3   3   6       17.54       28.62     10.37 o 
   4   3   6       30.67       36.97     12.05 o 
   5   3   6       31.64        2.51     17.24 o 
   6   3   6     1129.77     1092.81     56.21 o 
   7   3   6     3247.79     3351.94    103.28 o 
   8   3   6     1402.71     1616.99    130.75 o 
   9   3   6       78.84       88.91     40.88 o 
  10   3   6      206.62      206.96     48.96 o 
 -11   4   6      124.81       95.87     52.51 o 
 -10   4   6        5.02      -39.47     39.47 o 
  -9   4   6      622.55      616.93     59.81 o 
  -8   4   6      633.75      694.02     57.88 o 
  -7   4   6        6.07       -2.95     27.08 o 
  -6   4   6       31.46       29.55     18.53 o 
  -5   4   6      151.93      141.78     15.18 o 
  -4   4   6     2928.08     3041.00     47.27 o 
  -3   4   6     1121.56     1319.46     40.66 o 
  -2   4   6      244.78      328.69     19.90 o 
  -1   4   6     1680.95     1546.67     28.12 o 
   0   4   6     7023.54     7838.48     87.74 o 
   1   4   6     3661.22     3574.89     48.24 o 
   2   4   6     8380.93     8842.67     98.02 o 
   3   4   6     1165.31     1059.67     24.70 o 
   4   4   6     6432.32     6289.69     89.53 o 
   5   4   6       19.98       16.70     18.61 o 
   6   4   6      879.34      897.87     42.33 o 
   7   4   6     1121.83     1193.26     66.74 o 
   8   4   6       16.25        8.12     34.08 o 
   9   4   6       41.80       -9.46     36.77 o 
  10   4   6      100.93       98.21     47.32 o 
 -11   5   6       59.43      101.25     54.38 o 
 -10   5   6      106.60       17.36     45.10 o 
  -9   5   6      135.63      105.32     44.50 o 
  -8   5   6      301.00      302.86     47.68 o 
  -7   5   6      372.91      362.24     47.94 o 
  -6   5   6       22.87       13.79     18.94 o 
  -5   5   6     1924.96     1964.06     80.69 o 
  -4   5   6     3364.71     3296.52     56.60 o 
  -3   5   6      122.93      176.20     15.33 o 
  -2   5   6     7097.69     6625.23    125.34 o 
  -1   5   6     1482.50     1363.50     27.27 o 
   0   5   6     1626.43     1595.15     30.01 o 
   1   5   6     1165.48     1265.62     27.56 o 
   2   5   6     2284.41     2283.53     38.18 o 
   3   5   6     8466.38     8610.37     99.06 o 
   4   5   6        1.10      -12.74     12.74 o 
   5   5   6     1735.06     1717.66     62.80 o 
   6   5   6      391.89      447.37     70.26 o 
   7   5   6      111.95      100.08     36.02 o 
   8   5   6       42.68       -1.19     34.20 o 
   9   5   6      155.25      165.47     46.77 o 
  10   5   6       38.54       85.73     46.44 o 
 -11   6   6      117.17      106.49     54.08 o 
 -10   6   6      143.14      143.10     50.30 o 
  -9   6   6      438.48      399.54     55.66 o 
  -8   6   6       78.28       89.28     37.15 o 
  -7   6   6     1456.50     1493.97     56.51 o 
  -6   6   6       86.95       73.40     23.20 o 
  -5   6   6      573.47      568.72     32.71 o 
  -4   6   6     1125.87     1146.13     52.68 o 
  -3   6   6     5410.12     5214.64     76.83 o 
  -2   6   6     5491.01     5582.94     79.62 o 
  -1   6   6      727.60      745.47     29.34 o 
   0   6   6     1741.58     1528.70    105.72 o 
   1   6   6     2704.75     2668.76     43.85 o 
   2   6   6    32100.56    33202.28    325.47 o 
   3   6   6     1531.84     1370.54     31.50 o 
   4   6   6     1027.03     1038.85     34.47 o 
   5   6   6      108.63       74.33     21.85 o 
   6   6   6     3830.49     4073.03    123.39 o 
   7   6   6      490.28      521.70     52.59 o 
   8   6   6        0.65      -17.06     33.90 o 
   9   6   6        0.27       23.20     41.13 o 
  10   6   6        1.48      -42.79     42.79 o 
 -10   7   6      280.18      286.28    101.20 o 
  -9   7   6      332.97      344.36     54.73 o 
  -8   7   6       16.72       36.47     36.78 o 
  -7   7   6      331.98      388.44     36.26 o 
  -6   7   6     1538.61     1521.56     54.01 o 
  -5   7   6      875.50      996.84     61.11 o 
  -4   7   6      470.98      486.00     38.63 o 
  -3   7   6     2862.05     2940.42     53.35 o 
  -2   7   6     2605.67     2684.03     49.98 o 
  -1   7   6      205.01      301.63     22.51 o 
   0   7   6      828.16      843.69     31.53 o 
   1   7   6       38.69       24.85     11.53 o 
   2   7   6      587.48      667.86     29.89 o 
   3   7   6     1534.49     1665.78     36.19 o 
   4   7   6      813.70      785.77     32.10 o 
   5   7   6     2163.35     2268.76     84.01 o 
   6   7   6     1870.74     1779.35    129.28 o 
   7   7   6        8.94       33.08     33.98 o 
   8   7   6        0.72       27.76     37.25 o 
   9   7   6      157.71      125.66     48.61 o 
  10   7   6      264.45      350.92     63.02 o 
 -10   8   6      199.39      244.29     55.24 o 
  -9   8   6       15.06        8.07     44.95 o 
  -8   8   6        2.19        4.24     35.55 o 
  -7   8   6      273.76      246.00     33.40 o 
  -6   8   6       83.91       55.02     24.47 o 
  -5   8   6     2610.50     2498.44     88.33 o 
  -4   8   6      876.19      925.45     51.45 o 
  -3   8   6      130.43      135.76     21.85 o 
  -2   8   6     1968.03     2085.98     44.31 o 
  -1   8   6      536.22      523.28     21.37 o 
   0   8   6      160.97      153.10     20.88 o 
   1   8   6     4428.24     4327.21     62.13 o 
   2   8   6     2235.92     2301.33     47.66 o 
   3   8   6        2.31       10.31     12.73 o 
   4   8   6      124.24      151.20     33.20 o 
   5   8   6      112.57       85.37     25.30 o 
   6   8   6     1375.11     1489.24    112.09 o 
   7   8   6        1.49        5.58     33.08 o 
   8   8   6      317.50      291.31     50.05 o 
   9   8   6      793.70      820.34     71.81 o 
 -10   9   6       19.67       55.70     47.31 o 
  -9   9   6      546.37      631.42     65.34 o 
  -8   9   6     2451.87     2380.45     78.62 o 
  -7   9   6      848.07      929.86     51.54 o 
  -6   9   6       88.52       67.58     26.65 o 
  -5   9   6      157.72      173.44     34.53 o 
  -4   9   6     2273.00     2363.24     81.56 o 
  -3   9   6     7670.47     7920.41    165.72 o 
  -2   9   6      372.96      379.24     22.42 o 
  -1   9   6     3031.22     3089.47     63.39 o 
   0   9   6      756.37      707.01     26.14 o 
   1   9   6     2347.23     2276.76     48.38 o 
   2   9   6      430.50      429.78     28.54 o 
   3   9   6      428.52      470.54     23.46 o 
   4   9   6      939.71      886.53     44.03 o 
   5   9   6      340.85      345.94     33.38 o 
   6   9   6      244.05      222.27     41.43 o 
   7   9   6      219.12      302.65     79.42 o 
   8   9   6      271.41      257.02     51.90 o 
   9   9   6       89.93       45.19     46.23 o 
 -10  10   6       18.11      -40.25     46.46 o 
  -9  10   6      664.01      741.88    150.26 o 
  -8  10   6        0.23      -10.11     54.35 o 
  -7  10   6      255.46      262.10     36.92 o 
  -6  10   6       58.43       96.13     29.19 o 
  -5  10   6      541.60      539.34     49.00 o 
  -4  10   6     1940.23     1912.23     76.43 o 
  -3  10   6      284.19      257.89     44.24 o 
  -2  10   6     1813.84     1838.81     68.95 o 
  -1  10   6     1303.90     1195.66     45.25 o 
   0  10   6     2802.98     2882.53     77.47 o 
   1  10   6     1919.41     1875.72     52.59 o 
   2  10   6     1314.46     1299.96     35.36 o 
   3  10   6      206.38      269.50     24.85 o 
   4  10   6      703.81      814.92     43.37 o 
   5  10   6      134.29      170.87     29.82 o 
   6  10   6       22.52       29.53     34.62 o 
   7  10   6      289.20      277.18     48.52 o 
   8  10   6      304.39      266.58     53.84 o 
   9  10   6      145.52      151.04     52.89 o 
  -9  11   6      182.03      124.45     60.40 o 
  -8  11   6     1146.30     1090.46     62.82 o 
  -7  11   6      181.04      202.99     37.02 o 
  -6  11   6       43.43       39.21     28.51 o 
  -5  11   6     1113.24     1070.85     63.95 o 
  -4  11   6      646.00      667.01     58.84 o 
  -3  11   6      274.00      262.77     38.44 o 
  -2  11   6      321.91      323.15     74.59 o 
  -1  11   6     3218.55     3408.21     64.38 o 
   0  11   6        3.17        1.37     11.96 o 
   1  11   6      610.15      656.30     34.14 o 
   2  11   6      749.93      781.46     34.57 o 
   3  11   6      720.39      741.63     35.66 o 
   4  11   6      210.88      191.68     29.98 o 
   5  11   6      555.68      533.39     42.22 o 
   6  11   6      198.18      229.24     45.89 o 
   7  11   6      477.38      404.07     56.29 o 
   8  11   6       10.55      -23.99     42.13 o 
  -9  12   6      444.28      366.32     62.43 o 
  -8  12   6      297.18      315.29     45.19 o 
  -7  12   6       74.96       46.59     33.60 o 
  -6  12   6      517.74      535.56     56.44 o 
  -5  12   6     1273.85     1310.41     71.97 o 
  -4  12   6       52.50       73.30     34.42 o 
  -3  12   6      124.39       28.95     30.99 o 
  -2  12   6     2798.47     2875.93     94.59 o 
  -1  12   6       30.55        3.86     29.06 o 
   0  12   6       53.75       35.32     16.87 o 
   1  12   6     1285.90     1312.31     41.09 o 
   2  12   6      843.29      849.80     38.64 o 
   3  12   6     2005.74     2045.59    103.26 o 
   4  12   6      178.46      157.55     31.67 o 
   5  12   6       27.65      -25.33     25.33 o 
   6  12   6      230.42      300.13     51.89 o 
   7  12   6     1440.75     1717.55    175.13 o 
   8  12   6       65.78        7.08     44.74 o 
  -8  13   6       35.27       -4.94     36.27 o 
  -7  13   6       40.16        6.83     41.61 o 
  -6  13   6      484.11      529.96    114.41 o 
  -5  13   6       72.55       47.08     39.01 o 
  -4  13   6        3.26       12.71     33.16 o 
  -3  13   6     2156.43     2189.01    117.45 o 
  -2  13   6       45.56       42.62     32.01 o 
  -1  13   6      806.35      786.91     81.96 o 
   0  13   6     1887.61     2072.57     54.64 o 
   1  13   6      993.38     1171.23     56.61 o 
   2  13   6       42.93      -13.82     26.67 o 
   3  13   6      264.40      227.85     46.12 o 
   4  13   6      399.97      409.21     62.59 o 
   5  13   6       49.22       12.92     30.78 o 
   6  13   6       23.21       48.35     47.50 o 
   7  13   6      134.59      145.00     51.34 o 
  -8  14   6       70.64       24.46     44.38 o 
  -7  14   6      108.62        7.63     45.32 o 
  -6  14   6      254.50      186.90     51.24 o 
  -5  14   6       46.18       50.70     64.37 o 
  -4  14   6      122.51      123.88     42.54 o 
  -3  14   6       61.63       -8.12     33.98 o 
  -2  14   6     1771.96     1684.13     79.24 o 
  -1  14   6       68.70       63.21     34.89 o 
   0  14   6       22.79       17.04     37.13 o 
   1  14   6     1364.62     1361.30     73.54 o 
   2  14   6     1146.46     1094.16     46.77 o 
   3  14   6      186.90      250.36     30.52 o 
   4  14   6       41.42       52.30     34.39 o 
   5  14   6     1267.98     1369.14     65.97 o 
   6  14   6      301.31      373.96     59.18 o 
   7  14   6       19.78       31.32     87.36 o 
  -7  15   6      138.90       99.88     53.91 o 
  -6  15   6        9.18      -10.61     44.95 o 
  -5  15   6        5.33       16.80     43.57 o 
  -4  15   6       51.00       21.63     47.14 o 
  -3  15   6     1189.35     1228.54     74.42 o 
  -2  15   6        5.28      -33.83     33.83 o 
  -1  15   6        2.87      -47.69     54.95 o 
   0  15   6       87.63      122.67     39.71 o 
   1  15   6     2239.81     2590.66     79.56 o 
   2  15   6      216.08      245.02     31.93 o 
   3  15   6       67.46       54.17     31.67 o 
   4  15   6      160.25      151.27     37.46 o 
   5  15   6      294.36      337.26     60.26 o 
   6  15   6       19.27       30.60     48.63 o 
  -7  16   6       11.30      -20.88     48.94 o 
  -6  16   6      135.79      136.33     53.02 o 
  -5  16   6       39.38       18.64     47.44 o 
  -4  16   6       34.65       29.78     42.82 o 
  -3  16   6      238.50      271.89    105.22 o 
  -2  16   6      262.37      321.02     52.04 o 
  -1  16   6      135.01       99.85     43.62 o 
   0  16   6      336.25      383.48     96.25 o 
   1  16   6      197.55      129.07     36.50 o 
   2  16   6      196.36      240.83     33.09 o 
   3  16   6      132.82      105.62     35.82 o 
   4  16   6      313.20      412.58     49.06 o 
   5  16   6      200.34      139.43     42.31 o 
   6  16   6        1.65       23.91     48.37 o 
  -6  17   6       33.81       23.41     51.94 o 
  -5  17   6      265.00      100.04     53.31 o 
  -4  17   6       47.95      -26.96     45.24 o 
  -3  17   6        1.18      -40.48     40.48 o 
  -2  17   6      149.67       49.53     43.38 o 
  -1  17   6      178.34      129.35     48.26 o 
   0  17   6       53.98       14.36     41.61 o 
   1  17   6        3.20       22.20     41.35 o 
   2  17   6       19.03       18.85     53.31 o 
   3  17   6       26.11      -41.29     41.29 o 
   4  17   6      248.39      230.11     43.89 o 
   5  17   6        0.14       17.85     39.62 o 
  -5  18   6       82.03       59.59     54.75 o 
  -4  18   6        0.50      -31.49     46.78 o 
  -3  18   6      329.95      236.62     56.42 o 
  -2  18   6       37.96        4.68     53.17 o 
  -1  18   6        5.42      -13.55     42.85 o 
   0  18   6        2.73      -18.98     40.09 o 
   1  18   6       43.39        9.90     45.13 o 
   2  18   6       43.89       50.84     70.59 o 
   3  18   6       38.13      -10.67     39.51 o 
   4  18   6       10.12       42.62     41.10 o 
  -3  19   6        0.90      -42.58     42.58 o 
  -2  19   6       50.44      121.93     50.65 o 
  -1  19   6       46.11       49.61     48.11 o 
   0  19   6       12.78       -4.77     44.23 o 
   1  19   6       26.52      -45.18     45.18 o 
   2  19   6       16.01       -4.13     61.20 o 
 -11   0   7      785.57      881.93    113.57 o 
  -9   0   7      552.27      498.64     81.07 o 
  -7   0   7     7350.46     7299.41    235.88 o 
  -5   0   7     2114.87     2247.09     69.68 o 
  -3   0   7    22445.73    22396.48    356.06 o 
  -1   0   7     9761.04    10094.10    172.59 o 
   1   0   7      263.60      244.55     23.03 o 
   3   0   7      150.43      135.71     29.82 o 
   5   0   7      122.18      140.62     37.68 o 
   7   0   7       70.65      123.66     48.21 o 
   9   0   7       51.13       11.25     56.07 o 
 -11   1   7      209.67      133.30     77.90 o 
 -10   1   7       87.02       89.81     46.18 o 
  -9   1   7     1424.15     1508.31    116.78 o 
  -8   1   7     1277.40     1371.83     73.58 o 
  -7   1   7      186.82      157.56     35.97 o 
  -6   1   7       53.26       39.04     17.42 o 
  -5   1   7       76.62       80.48     17.62 o 
  -4   1   7     2068.64     2071.34     65.99 o 
  -3   1   7     7104.87     7574.35    100.37 o 
  -2   1   7     1913.52     1973.78     38.63 o 
  -1   1   7     7552.52     8471.62    105.32 o 
   0   1   7        0.48       -0.89     12.10 o 
   1   1   7    22072.13    23654.27    297.58 o 
   2   1   7      819.21      786.01     38.25 o 
   3   1   7     2649.93     2664.58     70.99 o 
   4   1   7     1422.03     1388.44     52.90 o 
   5   1   7     1491.62     1401.61     56.46 o 
   6   1   7      627.17      556.98     42.39 o 
   7   1   7     1442.85     1430.65     71.07 o 
   8   1   7      648.68      662.06     43.68 o 
   9   1   7     1037.71     1013.75    105.62 o 
  10   1   7      264.96      214.74     52.45 o 
 -11   2   7       84.15       44.16     48.51 o 
 -10   2   7       80.07       51.67     42.92 o 
  -9   2   7     1348.80     1506.85     82.23 o 
  -8   2   7       38.02       19.14     41.83 o 
  -7   2   7      981.53      946.36     59.21 o 
  -6   2   7     1099.05     1153.60     43.42 o 
  -5   2   7      459.86      497.27     24.30 o 
  -4   2   7     2679.91     2823.31     89.58 o 
  -3   2   7     8976.16     8750.09    113.83 o 
  -2   2   7     3248.76     3377.54     54.52 o 
  -1   2   7     1863.77     1890.64     36.65 o 
   0   2   7     7932.18     8592.69    105.31 o 
   1   2   7      221.73      216.27     12.29 o 
   2   2   7    13027.99    13557.82    187.80 o 
   3   2   7       16.77        8.18     16.27 o 
   4   2   7     1262.10     1249.01     56.92 o 
   5   2   7     1950.86     1860.10     67.41 o 
   6   2   7     3910.56     3877.63     85.86 o 
   7   2   7      879.78      894.67     80.95 o 
   8   2   7       18.20       13.50     34.22 o 
   9   2   7       26.87       61.22     40.79 o 
  10   2   7        1.68        3.04     63.12 o 
 -11   3   7      170.82      152.30     54.42 o 
 -10   3   7       40.32       71.93     44.93 o 
  -9   3   7      390.90      413.84     54.24 o 
  -8   3   7      358.74      397.43     48.07 o 
  -7   3   7        8.15       -8.09     27.07 o 
  -6   3   7     2304.78     2239.47     78.79 o 
  -5   3   7      560.19      585.61     22.97 o 
  -4   3   7     5120.41     4879.85     91.90 o 
  -3   3   7      592.48      606.91     25.90 o 
  -2   3   7        9.49       -2.15      8.73 o 
  -1   3   7     8262.89     8848.99     97.91 o 
   0   3   7      150.84      152.65     10.92 o 
   1   3   7      351.34      357.83     14.65 o 
   2   3   7     3000.40     2758.21     47.69 o 
   3   3   7    14182.38    14029.32    167.43 o 
   4   3   7     2422.51     2289.33     58.88 o 
   5   3   7      833.62      751.59     38.13 o 
   6   3   7      534.63      522.80     36.36 o 
   7   3   7     1724.04     1728.68     76.84 o 
   8   3   7      162.30      129.04     40.40 o 
   9   3   7       35.37       52.80     52.45 o 
  10   3   7       29.16       -5.68     42.36 o 
 -11   4   7      246.55      228.62     56.94 o 
 -10   4   7       13.30      -17.86     40.25 o 
  -9   4   7      721.81      654.56     63.30 o 
  -8   4   7      169.94      156.91     95.84 o 
  -7   4   7      744.08      722.29     53.62 o 
  -6   4   7       21.32       13.22     24.64 o 
  -5   4   7     2746.38     2755.12     47.30 o 
  -4   4   7        0.83      -11.50     13.47 o 
  -3   4   7    12668.68    12370.03    150.97 o 
  -2   4   7     9138.95     9705.35    142.75 o 
  -1   4   7     4619.47     4518.67     65.61 o 
   0   4   7     1551.06     1479.71     29.41 o 
   1   4   7    10803.49    10316.18    112.58 o 
   2   4   7     3313.40     3405.32     47.97 o 
   3   4   7       98.96       89.57     13.37 o 
   4   4   7     1036.12      987.64     40.51 o 
   5   4   7     2314.91     2388.20     68.84 o 
   6   4   7       47.58       47.04     24.15 o 
   7   4   7     2045.41     2267.32     87.87 o 
   8   4   7      230.68      207.54     44.07 o 
   9   4   7        1.35        6.16     38.37 o 
  10   4   7        1.08      -56.55     62.10 o 
 -11   5   7      178.94      164.46     58.30 o 
 -10   5   7       68.47       40.56     38.31 o 
  -9   5   7      276.75      302.32     52.21 o 
  -8   5   7       37.19       64.00     36.21 o 
  -7   5   7       75.87       49.80     30.36 o 
  -6   5   7     1108.43     1283.07     67.87 o 
  -5   5   7       58.99       75.83     24.86 o 
  -4   5   7     3265.50     3190.78     57.74 o 
  -3   5   7     2022.59     2266.99     46.25 o 
  -2   5   7     2484.75     2536.16     40.45 o 
  -1   5   7       84.01       96.45     10.66 o 
   0   5   7        1.52        0.07      8.62 o 
   1   5   7    11603.32    12452.29    134.04 o 
   2   5   7     7723.00     7530.94     89.31 o 
   3   5   7     2269.38     2350.48     47.35 o 
   4   5   7      492.53      512.75     31.54 o 
   5   5   7     1538.92     1535.87     52.50 o 
   6   5   7     1221.59     1244.39     66.10 o 
   7   5   7      396.81      360.67     46.83 o 
   8   5   7       55.15       47.99     38.34 o 
   9   5   7       37.31       27.04     40.95 o 
  10   5   7      265.73      317.15     76.92 o 
 -10   6   7       18.24       -3.33     54.86 o 
  -9   6   7       77.74      142.03     46.58 o 
  -8   6   7      315.31      368.63     50.07 o 
  -7   6   7     1333.29     1395.79     80.80 o 
  -6   6   7      965.55     1022.26     45.86 o 
  -5   6   7      125.50      132.31     28.86 o 
  -4   6   7      241.25      264.34     26.15 o 
  -3   6   7    12322.71    12164.95    151.18 o 
  -2   6   7     9049.20     9343.19    106.29 o 
  -1   6   7     2361.70     2317.86     39.62 o 
   0   6   7      154.96      154.80     17.53 o 
   1   6   7     5184.08     4890.16     65.49 o 
   2   6   7    10388.72    10877.35    122.16 o 
   3   6   7      739.02      758.53     29.31 o 
   4   6   7        0.96      -15.84     17.20 o 
   5   6   7      162.13      146.65     25.86 o 
   6   6   7      893.09      905.93    118.88 o 
   7   6   7       11.66       18.43     51.07 o 
   8   6   7       32.69       -5.65     36.19 o 
   9   6   7      621.83      597.72     64.23 o 
 -10   7   7       17.37       -9.13     46.47 o 
  -9   7   7      409.03      443.81     58.83 o 
  -8   7   7      252.40      295.10    115.80 o 
  -7   7   7        0.01       31.27     31.82 o 
  -6   7   7     1255.51     1219.85     50.41 o 
  -5   7   7     2021.37     2050.38     74.61 o 
  -4   7   7      120.81      132.63     24.95 o 
  -3   7   7     2850.91     2946.11     55.48 o 
  -2   7   7     1609.15     1573.91     59.62 o 
  -1   7   7      897.25      868.98     31.47 o 
   0   7   7       60.59       57.95     11.71 o 
   1   7   7     8443.05     8384.32     99.83 o 
   2   7   7      805.56      851.14     27.09 o 
   3   7   7       10.37       -5.29     13.32 o 
   4   7   7        4.21      -15.20     15.20 o 
   5   7   7     2581.80     2799.32    125.26 o 
   6   7   7      280.79      327.92     50.13 o 
   7   7   7      360.65      536.73     55.27 o 
   8   7   7      139.40       66.88     41.11 o 
   9   7   7      148.45      119.30     48.52 o 
 -10   8   7      111.28       92.47     51.96 o 
  -9   8   7      101.59       74.08     46.96 o 
  -8   8   7      793.04      763.60     63.86 o 
  -7   8   7     1701.57     1659.30     68.48 o 
  -6   8   7       73.10       87.61     26.10 o 
  -5   8   7      226.12      227.78     35.94 o 
  -4   8   7     3904.92     4045.42    107.80 o 
  -3   8   7      969.76      991.25     42.77 o 
  -2   8   7      494.69      500.27     27.85 o 
  -1   8   7      177.23      167.25     15.17 o 
   0   8   7     3901.16     3857.35     74.40 o 
   1   8   7     1081.81     1080.01     30.26 o 
   2   8   7     1665.02     1698.43     39.41 o 
   3   8   7      463.42      454.53     26.25 o 
   4   8   7     4423.35     4774.35    125.38 o 
   5   8   7       16.65       15.70     28.54 o 
   6   8   7       72.56      103.37     36.19 o 
   7   8   7       31.04       15.01     36.16 o 
   8   8   7        3.60      -26.84     40.10 o 
   9   8   7        0.91      -41.07    104.28 o 
 -10   9   7        6.66        5.15     47.19 o 
  -9   9   7      353.52      341.52     56.89 o 
  -8   9   7      929.29      966.99     97.50 o 
  -7   9   7       22.78       19.42     42.81 o 
  -6   9   7      317.92      320.47     77.27 o 
  -5   9   7        1.22       -2.88     32.05 o 
  -4   9   7        6.38      -23.12     23.70 o 
  -3   9   7      518.86      504.04     33.86 o 
  -2   9   7     1183.22     1089.80     35.39 o 
  -1   9   7     2764.18     2808.62     49.40 o 
   0   9   7      189.80      183.13     18.80 o 
   1   9   7     1383.80     1532.71     37.07 o 
   2   9   7     1561.60     1555.88     46.47 o 
   3   9   7     2130.50     2173.19     52.89 o 
   4   9   7       33.42       52.76     23.14 o 
   5   9   7      122.78      142.32     71.92 o 
   6   9   7       43.33       76.61     36.68 o 
   7   9   7      794.53      859.03     67.77 o 
   8   9   7      928.72     1045.79     88.75 o 
   9   9   7       49.79       39.82     46.80 o 
  -9  10   7      894.13      843.67     74.14 o 
  -8  10   7      406.76      402.99     55.19 o 
  -7  10   7      148.34       82.59     32.15 o 
  -6  10   7       14.66       69.41     33.52 o 
  -5  10   7      646.59      614.01     51.92 o 
  -4  10   7      835.59      848.51     61.43 o 
  -3  10   7      353.21      396.53     40.44 o 
  -2  10   7      480.92      510.74     33.79 o 
  -1  10   7      375.79      364.18     22.05 o 
   0  10   7      179.24      178.99     23.10 o 
   1  10   7      107.42       87.99     20.63 o 
   2  10   7       55.50       66.47     17.10 o 
   3  10   7     1850.44     1747.80     58.18 o 
   4  10   7        7.31       18.61     27.60 o 
   5  10   7      520.83      600.08     68.97 o 
   6  10   7       34.52       59.64     37.80 o 
   7  10   7       61.34       25.02     41.02 o 
   8  10   7      107.83      153.07     78.97 o 
  -9  11   7        2.30       -9.13     45.20 o 
  -8  11   7      183.42      180.47     49.89 o 
  -7  11   7      191.70      147.51     44.81 o 
  -6  11   7     1259.58     1123.87     69.32 o 
  -5  11   7        0.66       -2.21     29.86 o 
  -4  11   7       15.37       56.34     31.92 o 
  -3  11   7        9.82       74.76     31.52 o 
  -2  11   7      215.87      182.20     31.52 o 
  -1  11   7     1496.06     1557.75     40.06 o 
   0  11   7      576.35      529.75     26.50 o 
   1  11   7        6.63      -15.34     15.34 o 
   2  11   7     1225.30     1257.37     38.20 o 
   3  11   7       11.26        8.36     23.60 o 
   4  11   7      636.67      648.46     42.38 o 
   5  11   7       10.27        6.40     35.36 o 
   6  11   7     1270.64     1425.29     82.16 o 
   7  11   7      425.81      562.51     63.86 o 
   8  11   7       19.12        2.07     46.16 o 
  -9  12   7       11.56       49.17     50.25 o 
  -8  12   7      377.24      354.14     60.18 o 
  -7  12   7      281.65      281.54     52.01 o 
  -6  12   7      224.81      254.93     47.04 o 
  -5  12   7       35.42       67.60     36.43 o 
  -4  12   7      660.31      596.85     53.19 o 
  -3  12   7      279.51      274.70     42.04 o 
  -2  12   7     2554.96     2508.21    144.19 o 
  -1  12   7        2.43       -7.80     23.47 o 
   0  12   7       22.99       19.98     15.60 o 
   1  12   7      806.80      939.44     35.15 o 
   2  12   7     1564.85     1707.98     58.80 o 
   3  12   7        0.69       -0.19     24.88 o 
   4  12   7      545.89      598.12     68.54 o 
   5  12   7        9.00       10.25     36.88 o 
   6  12   7       24.36       29.19     42.93 o 
   7  12   7      235.20      340.20     95.00 o 
   8  12   7      274.85      308.88     60.01 o 
  -8  13   7      161.74       94.86     51.12 o 
  -7  13   7      571.72      678.94     68.83 o 
  -6  13   7      295.50      237.47     69.06 o 
  -5  13   7      558.48      534.45     56.36 o 
  -4  13   7       82.81       96.34     38.53 o 
  -3  13   7     1187.68     1062.52     68.70 o 
  -2  13   7       19.39       -6.22     51.65 o 
  -1  13   7      209.23      238.50     40.94 o 
   0  13   7      156.09       96.09     29.30 o 
   1  13   7      994.66     1040.49     38.22 o 
   2  13   7     1862.82     1834.58    149.28 o 
   3  13   7      430.54      490.00     41.70 o 
   4  13   7      362.06      429.83     41.02 o 
   5  13   7      182.70      141.26     46.87 o 
   6  13   7      407.89      395.74     58.58 o 
   7  13   7       17.90       28.84     87.63 o 
  -8  14   7      138.60      130.82     53.42 o 
  -7  14   7      499.44      480.47     63.13 o 
  -6  14   7       19.48       42.44     43.65 o 
  -5  14   7       36.45       53.67     42.50 o 
  -4  14   7     1217.78     1156.19     73.26 o 
  -3  14   7      178.20      210.46     44.45 o 
  -2  14   7      547.22      428.23     51.19 o 
  -1  14   7      518.26      490.07     50.63 o 
   0  14   7     1375.16     1572.09     61.84 o 
   1  14   7      634.81      664.05     38.41 o 
   2  14   7      115.28       82.69     26.88 o 
   3  14   7       18.58       26.62     29.21 o 
   4  14   7      162.56      191.16     37.46 o 
   5  14   7       46.39       54.98     44.58 o 
   6  14   7      101.39       58.56     50.94 o 
   7  14   7       15.08      -24.92     47.68 o 
  -7  15   7       74.95        1.76     73.34 o 
  -6  15   7      294.13      239.88     56.62 o 
  -5  15   7      177.14      177.47     51.00 o 
  -4  15   7      195.96      275.06     55.04 o 
  -3  15   7       51.96      -13.14     41.20 o 
  -2  15   7      750.18      707.28     61.13 o 
  -1  15   7       11.00        7.20     36.62 o 
   0  15   7       25.59      -35.12     35.55 o 
   1  15   7       31.96       13.24     25.85 o 
   2  15   7      646.45      670.10     62.36 o 
   3  15   7       26.18       14.36     53.06 o 
   4  15   7      313.04      345.68     44.66 o 
   5  15   7        6.68      -43.03     43.03 o 
   6  15   7       18.71       51.27     72.14 o 
  -6  16   7       56.93      -12.24     48.37 o 
  -5  16   7       77.73       42.65     47.81 o 
  -4  16   7      355.88      279.50     54.05 o 
  -3  16   7      107.37      176.37     49.74 o 
  -2  16   7      125.48      100.02     44.57 o 
  -1  16   7        0.28      -22.80     41.16 o 
   0  16   7      576.83      601.79     59.47 o 
   1  16   7       83.06       66.25     34.07 o 
   2  16   7       15.35       30.24     32.23 o 
   3  16   7      229.53      202.34     66.91 o 
   4  16   7      112.77       47.85     63.28 o 
   5  16   7       23.31      -18.86     48.57 o 
  -5  17   7       38.43       46.91     50.72 o 
  -4  17   7       62.16       14.06     53.88 o 
  -3  17   7      456.98      456.30     92.27 o 
  -2  17   7      118.06       56.20     46.34 o 
  -1  17   7      705.65      838.62     71.24 o 
   0  17   7       29.29        1.72     57.68 o 
   1  17   7      274.48      180.31     66.70 o 
   2  17   7      164.07       86.15     48.22 o 
   3  17   7      189.49      205.54     41.98 o 
   4  17   7        6.34       -2.46     42.50 o 
  -4  18   7        6.57       47.24     47.37 o 
  -3  18   7       48.85       45.94     72.23 o 
  -2  18   7      310.11      253.67     55.09 o 
  -1  18   7       49.77       64.16     47.13 o 
   0  18   7      138.00      153.27     48.93 o 
   1  18   7       10.34       40.17     44.12 o 
   2  18   7      250.96      289.86     58.07 o 
   3  18   7      154.73      110.25     41.90 o 
  -3  19   7       97.14       98.50     58.70 o 
  -2  19   7        8.71       -8.64     47.13 o 
  -1  19   7       66.98       91.28     50.80 o 
   0  19   7       15.58      -17.34     42.45 o 
   1  19   7       12.84      -60.76     60.76 o 
 -10   0   8        9.63      -27.68     57.14 o 
  -8   0   8     1089.42     1153.97     99.82 o 
  -6   0   8      629.52      695.31     44.10 o 
  -4   0   8     3091.77     3220.05    109.91 o 
  -2   0   8     3028.73     3324.93     78.17 o 
   0   0   8    15983.68    17417.23    278.29 o 
   2   0   8      274.94      346.86     40.18 o 
   4   0   8     4730.40     4415.79    147.76 o 
   6   0   8        3.66      -24.73     33.75 o 
   8   0   8     3247.59     3197.72    145.17 o 
  10   0   8      348.65      410.52     88.66 o 
 -11   1   8        0.29      -45.20     45.20 o 
 -10   1   8        0.03      -38.78     39.70 o 
  -9   1   8      202.63      263.34     50.41 o 
  -8   1   8     2020.23     2130.70     89.92 o 
  -7   1   8        5.37        3.25     27.65 o 
  -6   1   8      847.75      918.02     41.41 o 
  -5   1   8        1.93        1.46     12.66 o 
  -4   1   8     7322.31     7359.87    102.59 o 
  -3   1   8     3320.40     3174.67     55.74 o 
  -2   1   8      671.44      642.33     24.52 o 
  -1   1   8     9439.37    10066.38    146.60 o 
   0   1   8      222.10      208.75     15.34 o 
   1   1   8     4184.97     4347.12     72.28 o 
   2   1   8      587.45      645.88     37.57 o 
   3   1   8     1060.70      944.00     46.29 o 
   4   1   8      603.30      647.35     42.81 o 
   5   1   8      874.15      844.11     48.71 o 
   6   1   8     1205.26     1304.63     61.28 o 
   7   1   8      108.32       74.50     33.25 o 
   8   1   8      366.34      371.85     39.41 o 
   9   1   8       29.53       20.06     38.56 o 
  10   1   8      184.33      204.96     54.92 o 
 -11   2   8        0.60       86.62     52.97 o 
 -10   2   8      101.51       68.48     45.73 o 
  -9   2   8     2017.37     2087.88    168.56 o 
  -8   2   8     1180.16     1154.81     70.96 o 
  -7   2   8       47.03       30.91     30.03 o 
  -6   2   8       31.80       24.28     15.95 o 
  -5   2   8     5951.17     5953.97     90.88 o 
  -4   2   8     1144.34     1160.47     41.69 o 
  -3   2   8     1879.85     1923.80     50.45 o 
  -2   2   8     5470.65     5608.08     80.41 o 
  -1   2   8     2523.71     2575.55     45.87 o 
   0   2   8     1966.35     2004.32     39.96 o 
   1   2   8     1347.77     1257.47     26.90 o 
   2   2   8     9009.02     9194.89    131.17 o 
   3   2   8     5709.31     5469.57    118.01 o 
   4   2   8      103.67      113.28     25.06 o 
   5   2   8        2.96      -21.32     21.32 o 
   6   2   8     1014.09     1067.67     48.34 o 
   7   2   8     1071.31     1101.91     52.24 o 
   8   2   8      664.92      664.30     59.35 o 
   9   2   8       24.94      -31.51     37.57 o 
  10   2   8      246.01      163.65     77.41 o 
 -11   3   8        5.29      -37.05     47.33 o 
 -10   3   8      335.81      375.67     59.23 o 
  -9   3   8        8.69      -23.36     38.96 o 
  -8   3   8      546.00      564.05     55.17 o 
  -7   3   8      576.02      582.15     50.26 o 
  -6   3   8     3010.94     3062.59     71.61 o 
  -5   3   8       15.19        8.15     13.56 o 
  -4   3   8     2869.31     2929.66     55.72 o 
  -3   3   8     1161.62     1137.12     32.83 o 
  -2   3   8    16819.98    15654.56    184.29 o 
  -1   3   8      640.28      673.07     20.65 o 
   0   3   8      527.31      528.13     18.54 o 
   1   3   8       22.24       33.56      8.95 o 
   2   3   8     2100.18     1992.90     40.75 o 
   3   3   8       14.88       15.37     16.78 o 
   4   3   8     1722.27     1655.38     52.49 o 
   5   3   8        3.81       -6.30     19.60 o 
   6   3   8      387.86      385.70     34.65 o 
   7   3   8      156.75      190.88     32.25 o 
   8   3   8       88.14      104.89     40.88 o 
   9   3   8       13.29        3.25     40.11 o 
 -11   4   8        1.19      -21.39     66.78 o 
 -10   4   8        1.50      -17.14     44.69 o 
  -9   4   8       14.87       -5.53     39.66 o 
  -8   4   8      868.73      975.62     67.17 o 
  -7   4   8     2560.29     2610.62     92.78 o 
  -6   4   8      448.31      409.47     41.75 o 
  -5   4   8     1107.47     1109.98     36.11 o 
  -4   4   8      920.77      951.81     32.91 o 
  -3   4   8     1497.12     1545.79     55.55 o 
  -2   4   8     3017.04     3105.84     59.97 o 
  -1   4   8     2064.46     2061.22     36.28 o 
   0   4   8     1381.44     1326.68     28.73 o 
   1   4   8      184.62      186.16     16.54 o 
   2   4   8    15455.39    15360.96    182.65 o 
   3   4   8      494.62      493.77     39.15 o 
   4   4   8      117.36       85.87     21.83 o 
   5   4   8     1496.56     1454.74     82.49 o 
   6   4   8     1903.65     1975.49     72.55 o 
   7   4   8      161.98      143.60     42.41 o 
   8   4   8       10.15       12.84     36.16 o 
   9   4   8      223.97      161.41     49.11 o 
 -10   5   8        7.89      -20.89     44.33 o 
  -9   5   8      147.68      120.53     44.77 o 
  -8   5   8     1392.99     1478.39     78.55 o 
  -7   5   8      221.30      243.41     49.60 o 
  -6   5   8     1145.48     1071.84     60.57 o 
  -5   5   8      525.61      464.75     32.66 o 
  -4   5   8     7877.76     7865.41    109.97 o 
  -3   5   8    10756.13    11121.33    141.74 o 
  -2   5   8     4722.63     4608.28     69.29 o 
  -1   5   8      657.01      625.45     24.16 o 
   0   5   8     6612.21     6370.14     78.78 o 
   1   5   8     5516.47     5414.63     81.92 o 
   2   5   8     3312.67     3202.31     57.62 o 
   3   5   8     2668.69     2787.44     65.93 o 
   4   5   8      218.15      192.05     25.15 o 
   5   5   8     2180.51     2290.97     65.35 o 
   6   5   8       48.52        2.24     30.51 o 
   7   5   8      296.73      341.22     48.65 o 
   8   5   8      262.97      238.83     46.98 o 
   9   5   8       52.51       73.35     45.74 o 
 -10   6   8        0.35      -12.90     45.64 o 
  -9   6   8       28.83       12.20     42.50 o 
  -8   6   8       81.92       66.13     39.41 o 
  -7   6   8      357.30      385.65     46.71 o 
  -6   6   8      247.35      211.76     37.43 o 
  -5   6   8      415.19      451.47     33.47 o 
  -4   6   8       18.81       -2.29     20.64 o 
  -3   6   8       26.91       33.58     14.24 o 
  -2   6   8       42.68       69.29     13.83 o 
  -1   6   8        7.32       23.21      9.76 o 
   0   6   8     1832.52     1731.05     35.13 o 
   1   6   8      304.14      328.85     18.14 o 
   2   6   8      623.66      681.70     38.01 o 
   3   6   8      326.25      340.99     22.66 o 
   4   6   8     3043.71     3095.52     74.75 o 
   5   6   8       95.06       45.05     23.56 o 
   6   6   8      155.62      174.87     39.51 o 
   7   6   8        6.27      -12.33     34.23 o 
   8   6   8      198.69      147.10     45.17 o 
   9   6   8      180.50      159.68     51.53 o 
 -10   7   8      382.73      325.16     61.84 o 
  -9   7   8      264.75      232.14     54.26 o 
  -8   7   8     1503.16     1561.55     82.76 o 
  -7   7   8      585.03      618.09     54.54 o 
  -6   7   8      859.12      805.09     86.20 o 
  -5   7   8      130.22       91.45     29.86 o 
  -4   7   8     2614.10     2608.60     68.74 o 
  -3   7   8     1744.64     1837.50     44.54 o 
  -2   7   8      917.57      858.10     39.97 o 
  -1   7   8     1487.69     1540.77     34.43 o 
   0   7   8       10.71        6.81     11.90 o 
   1   7   8      432.73      487.11     21.92 o 
   2   7   8      222.72      231.38     20.31 o 
   3   7   8      790.09      855.83     41.30 o 
   4   7   8       10.74        3.45     21.64 o 
   5   7   8      206.80      215.13     44.02 o 
   6   7   8      127.17      115.34     61.78 o 
   7   7   8       12.53        8.10     35.94 o 
   8   7   8      704.09      799.16     69.86 o 
   9   7   8       45.34       19.81     44.87 o 
 -10   8   8      100.85       37.34     49.39 o 
  -9   8   8      448.14      507.71     62.32 o 
  -8   8   8      236.70      362.61     53.94 o 
  -7   8   8       75.48      132.42     39.69 o 
  -6   8   8      761.13      830.73     56.75 o 
  -5   8   8      231.27      337.06    118.25 o 
  -4   8   8        3.65       -2.33     21.67 o 
  -3   8   8     2410.29     2407.37     76.96 o 
  -2   8   8       49.75       48.17     15.83 o 
  -1   8   8     1227.13     1134.10     50.96 o 
   0   8   8      660.38      747.51     26.86 o 
   1   8   8       21.02       10.18     13.19 o 
   2   8   8      720.77      743.39     32.07 o 
   3   8   8     1564.56     1467.62     43.92 o 
   4   8   8      395.02      532.83     36.64 o 
   5   8   8      158.93      211.61     39.70 o 
   6   8   8      716.84      724.01     59.87 o 
   7   8   8      891.59      864.77     67.21 o 
   8   8   8      610.06      535.30     64.00 o 
   9   8   8        1.94       -8.91     44.50 o 
 -10   9   8       24.78      -26.91     48.14 o 
  -9   9   8      237.67      190.60     53.10 o 
  -8   9   8        1.87       32.70     39.67 o 
  -7   9   8      297.88      263.21     46.07 o 
  -6   9   8      206.28      242.53     40.18 o 
  -5   9   8      211.18      229.02     60.93 o 
  -4   9   8      162.12      229.51     52.94 o 
  -3   9   8       18.71       32.68     21.06 o 
  -2   9   8       31.72       42.83     16.87 o 
  -1   9   8     2835.64     2966.28     59.57 o 
   0   9   8       60.63       37.53     20.20 o 
   1   9   8      852.77      897.53     30.38 o 
   2   9   8       60.28       61.66     19.33 o 
   3   9   8     2699.52     2880.98     62.17 o 
   4   9   8       43.64       37.40     30.65 o 
   5   9   8        5.18       24.50     32.83 o 
   6   9   8        0.78       -2.36     33.01 o 
   7   9   8       63.02       54.12     72.68 o 
   8   9   8      101.49      127.50     51.52 o 
  -9  10   8      258.48      322.51     59.12 o 
  -8  10   8       61.93      110.05     45.74 o 
  -7  10   8      534.09      521.18     57.28 o 
  -6  10   8      501.54      458.99     50.82 o 
  -5  10   8        0.55      -20.74     27.76 o 
  -4  10   8     1032.28     1099.61     61.67 o 
  -3  10   8       88.20       73.61     27.66 o 
  -2  10   8     4548.21     4672.43     95.84 o 
  -1  10   8      109.53       81.49     17.17 o 
   0  10   8     1008.87     1045.66     37.48 o 
   1  10   8      546.45      528.59     26.60 o 
   2  10   8     1558.51     1609.51     46.71 o 
   3  10   8     1423.15     1629.56     56.94 o 
   4  10   8       77.45       63.09     35.16 o 
   5  10   8      378.23      342.66     84.91 o 
   6  10   8      859.57     1092.72     74.37 o 
   7  10   8      649.89      617.70     65.78 o 
   8  10   8       64.40      104.62     78.97 o 
  -9  11   8        6.23      -25.49     44.09 o 
  -8  11   8       88.02      105.60     47.47 o 
  -7  11   8      329.17      262.89     51.04 o 
  -6  11   8      410.82      343.07     49.79 o 
  -5  11   8      893.32      911.11     63.70 o 
  -4  11   8       68.86       64.65     40.44 o 
  -3  11   8     3619.77     3594.35    106.76 o 
  -2  11   8       61.86       84.79     25.25 o 
  -1  11   8     1454.81     1424.13     39.50 o 
   0  11   8      189.20      151.11     19.43 o 
   1  11   8     3011.64     3108.69     99.29 o 
   2  11   8       24.75       -9.78     18.81 o 
   3  11   8      537.41      599.88     40.16 o 
   4  11   8      103.93       46.96     36.61 o 
   5  11   8      643.94      650.96     61.08 o 
   6  11   8       55.75       27.15     42.86 o 
   7  11   8      384.44      352.84     58.80 o 
   8  11   8       44.53      -34.74     44.55 o 
  -8  12   8       84.35       50.18     51.11 o 
  -7  12   8     1361.25     1427.85     83.98 o 
  -6  12   8      113.56       93.29     41.60 o 
  -5  12   8        1.40       -1.28     33.97 o 
  -4  12   8      182.39      200.18     40.24 o 
  -3  12   8      342.79      373.91     45.89 o 
  -2  12   8       79.24       51.75     25.33 o 
  -1  12   8      279.20      262.27     27.85 o 
   0  12   8      172.84      152.66     21.61 o 
   1  12   8      308.28      247.10     34.28 o 
   2  12   8      239.12      279.21     34.45 o 
   3  12   8      955.70     1219.63     54.80 o 
   4  12   8        2.49      -37.14     37.14 o 
   5  12   8      620.56      611.97     62.15 o 
   6  12   8       29.21       51.47     43.93 o 
   7  12   8       95.03      102.14     51.94 o 
  -8  13   8      572.09      578.70     94.86 o 
  -7  13   8      155.14      121.01     49.09 o 
  -6  13   8       34.81        2.23     39.32 o 
  -5  13   8       66.39       46.80     38.23 o 
  -4  13   8     1123.62     1122.05     69.73 o 
  -3  13   8     2252.56     2262.74     90.70 o 
  -2  13   8       95.44       16.32     32.84 o 
  -1  13   8      314.76      388.52     36.77 o 
   0  13   8      350.26      362.52     31.11 o 
   1  13   8      713.98      830.34     35.77 o 
   2  13   8      146.39      169.05     32.94 o 
   3  13   8       15.06       33.77     28.61 o 
   4  13   8      391.07      414.61     66.96 o 
   5  13   8       71.68       51.78     69.10 o 
   6  13   8      133.73      121.13     51.32 o 
   7  13   8      213.56      236.18     59.04 o 
  -7  14   8        1.32        0.95     80.09 o 
  -6  14   8        1.75       14.47     52.68 o 
  -5  14   8      366.00      359.50     54.97 o 
  -4  14   8        1.01       -9.45     41.11 o 
  -3  14   8       40.00       41.52     39.05 o 
  -2  14   8        5.74       13.29     34.68 o 
  -1  14   8      147.21       75.45     37.44 o 
   0  14   8      444.51      406.58     34.14 o 
   1  14   8      263.77      259.91     30.72 o 
   2  14   8      331.83      433.34     65.86 o 
   3  14   8      600.74      609.50     47.26 o 
   4  14   8      169.63      189.12     48.29 o 
   5  14   8        5.16       16.76     90.49 o 
   6  14   8        3.95      -26.92     71.43 o 
  -7  15   8      220.35      238.07     58.23 o 
  -6  15   8       35.09       31.17     46.38 o 
  -5  15   8      801.02      657.94     67.31 o 
  -4  15   8       18.11       -5.38     42.46 o 
  -3  15   8      653.04      606.23     61.61 o 
  -2  15   8       32.91      -27.14     36.76 o 
  -1  15   8     1725.36     1866.53    172.05 o 
   0  15   8       49.97        9.88     30.32 o 
   1  15   8       86.89       56.89     27.33 o 
   2  15   8       35.35       47.72     31.42 o 
   3  15   8      826.87      934.45     57.09 o 
   4  15   8       40.55       81.94     47.41 o 
   5  15   8      104.92       70.47     51.48 o 
   6  15   8        3.10      -26.92     58.26 o 
  -6  16   8       31.31       81.05     99.95 o 
  -5  16   8       14.29       -4.02     46.00 o 
  -4  16   8      487.75      510.16     64.19 o 
  -3  16   8       33.57        5.72     81.56 o 
  -2  16   8      787.15      607.19     63.25 o 
  -1  16   8       12.44      -30.13     37.98 o 
   0  16   8       62.75       38.45     39.56 o 
   1  16   8       85.83       71.50     34.00 o 
   2  16   8      564.01      618.01     49.48 o 
   3  16   8      132.45      104.32     37.57 o 
   4  16   8       11.88      -38.79     46.21 o 
   5  16   8       14.59       92.79     54.25 o 
  -5  17   8       48.76        9.95     45.91 o 
  -4  17   8       72.78       83.58     48.15 o 
  -3  17   8      328.74      368.68    104.28 o 
  -2  17   8        3.23       23.21     44.53 o 
  -1  17   8       19.48       24.31     43.44 o 
   0  17   8       21.47       58.35     42.81 o 
   1  17   8      499.48      524.95     61.93 o 
   2  17   8        2.51      -47.67     70.00 o 
   3  17   8        6.57       -5.37     36.25 o 
   4  17   8       38.79       60.28     53.60 o 
  -4  18   8       10.91      -45.04     57.23 o 
  -3  18   8       47.43      -20.80     44.88 o 
  -2  18   8       17.01      -18.92     46.27 o 
  -1  18   8      150.59      138.34     48.84 o 
   0  18   8        9.95      -18.19     44.41 o 
   1  18   8        0.84       55.62     59.82 o 
   2  18   8        0.93        4.77     46.48 o 
  -1  19   8      135.26      114.98     52.80 o 
   0  19   8       15.84       10.20     81.02 o 
 -11   0   9       28.05      108.39     78.03 o 
  -9   0   9     1064.76     1158.88    108.75 o 
  -7   0   9     1109.33      935.49     84.01 o 
  -5   0   9       62.17       38.19     20.43 o 
  -3   0   9     1176.62     1134.48     54.15 o 
  -1   0   9      982.09      860.89     38.11 o 
   1   0   9     1005.23     1021.70     37.54 o 
   3   0   9     1200.98     1058.61     72.32 o 
   5   0   9     3629.69     3615.73    141.78 o 
   7   0   9       41.70       17.41     48.57 o 
   9   0   9      260.74      251.51     75.44 o 
 -11   1   9      148.37      196.98     57.90 o 
 -10   1   9      554.21      567.76     66.44 o 
  -9   1   9      502.45      577.43    143.30 o 
  -8   1   9      279.91      332.92     88.17 o 
  -7   1   9     1934.26     2012.10     81.91 o 
  -6   1   9     3693.61     3708.44     83.85 o 
  -5   1   9      451.20      501.67     26.69 o 
  -4   1   9     4276.44     4481.74     74.16 o 
  -3   1   9      143.19      176.39     16.95 o 
  -2   1   9       17.36       28.22     11.12 o 
  -1   1   9     2136.91     2079.38     41.45 o 
   0   1   9     1235.37     1256.28     37.54 o 
   1   1   9     1261.28     1245.30     55.81 o 
   2   1   9     2464.00     2364.93     70.72 o 
   3   1   9    11162.06    10784.21    198.54 o 
   4   1   9        2.08        6.01     22.70 o 
   5   1   9        1.02       -6.93     25.73 o 
   6   1   9      689.05      723.97     52.17 o 
   7   1   9     2748.55     2801.49     94.98 o 
   8   1   9      121.87      209.61     36.41 o 
   9   1   9      179.99      187.21     48.10 o 
 -11   2   9       76.37       91.67     51.77 o 
 -10   2   9      479.40      499.90     63.74 o 
  -9   2   9       24.72        0.32     39.11 o 
  -8   2   9       50.93       64.68     38.95 o 
  -7   2   9     1339.03     1409.88     70.61 o 
  -6   2   9        7.67       28.19     17.44 o 
  -5   2   9       28.21       16.44     11.05 o 
  -4   2   9     1450.17     1464.78     40.22 o 
  -3   2   9     3082.19     3121.25     70.42 o 
  -2   2   9     5731.85     6168.20     98.09 o 
  -1   2   9       89.64       60.37     11.67 o 
   0   2   9     9125.67     9787.58    121.75 o 
   1   2   9     1076.08      994.37     31.85 o 
   2   2   9      391.74      351.40     38.08 o 
   3   2   9     1970.68     1894.54     66.07 o 
   4   2   9      300.26      247.82     32.47 o 
   5   2   9      128.43       61.61     28.12 o 
   6   2   9      137.18      205.88     38.72 o 
   7   2   9       26.89       27.01     28.55 o 
   8   2   9        6.42       18.48     36.77 o 
   9   2   9       66.37      152.74     46.69 o 
 -11   3   9        2.26      -44.87     44.87 o 
 -10   3   9      229.22      178.95     52.70 o 
  -9   3   9      189.25      172.80     63.48 o 
  -8   3   9      588.04      568.88     56.82 o 
  -7   3   9       64.86       26.16     30.76 o 
  -6   3   9     2266.54     2284.16     54.69 o 
  -5   3   9     3167.26     3219.33    103.58 o 
  -4   3   9      912.34      839.93     39.22 o 
  -3   3   9     3986.13     4204.30     70.03 o 
  -2   3   9       80.35       58.84     13.15 o 
  -1   3   9     2613.86     2761.06     43.86 o 
   0   3   9     2587.33     2549.70     41.65 o 
   1   3   9     2117.23     2190.92     70.85 o 
   2   3   9     3092.05     3172.05     93.34 o 
   3   3   9        0.63        7.64     16.78 o 
   4   3   9      352.19      360.19     30.43 o 
   5   3   9     1334.46     1366.64     55.85 o 
   6   3   9      246.20      208.40     31.29 o 
   7   3   9      176.22      151.04     33.20 o 
   8   3   9        2.02        0.41     37.40 o 
   9   3   9      231.02      229.15     53.40 o 
 -10   4   9        0.54       -2.36     43.06 o 
  -9   4   9       21.15       10.19     39.99 o 
  -8   4   9      209.00      221.62     47.44 o 
  -7   4   9     4435.88     4514.33    127.55 o 
  -6   4   9       28.07       22.67     22.25 o 
  -5   4   9      154.50       96.43     21.99 o 
  -4   4   9     3871.94     3930.57     69.30 o 
  -3   4   9    18428.08    16800.61    485.59 o 
  -2   4   9       81.12       67.08     14.25 o 
  -1   4   9     2557.29     2646.35     43.60 o 
   0   4   9     2014.66     1981.71     45.70 o 
   1   4   9     1401.76     1147.71     63.10 o 
   2   4   9      780.19      799.47     37.17 o 
   3   4   9      222.04      159.96     23.39 o 
   4   4   9     1524.56     1514.77     53.15 o 
   5   4   9       60.65       62.39     25.38 o 
   6   4   9       34.53       18.93     25.81 o 
   7   4   9       23.13        4.77     35.52 o 
   8   4   9       44.95        5.45     41.80 o 
   9   4   9      635.72      776.23     71.13 o 
 -10   5   9      289.88      118.40     69.51 o 
  -9   5   9      290.99      282.56     52.90 o 
  -8   5   9     2881.32     3018.53    222.27 o 
  -7   5   9      567.47      610.85     53.63 o 
  -6   5   9     1229.05     1211.40     64.30 o 
  -5   5   9      297.03      314.55     34.34 o 
  -4   5   9     2286.24     2332.24     51.63 o 
  -3   5   9      551.47      614.59     59.18 o 
  -2   5   9     1478.95     1477.37     38.65 o 
  -1   5   9       13.88       37.31     11.35 o 
   0   5   9     3161.54     3030.07     54.02 o 
   1   5   9       35.07       42.80     11.63 o 
   2   5   9     1177.47     1151.73     34.72 o 
   3   5   9     1329.60     1312.62     47.82 o 
   4   5   9     1540.81     1610.71     57.37 o 
   5   5   9        5.66      -21.43     21.43 o 
   6   5   9      491.83      502.56    115.62 o 
   7   5   9      132.68      132.37     62.85 o 
   8   5   9      462.46      526.76     61.38 o 
   9   5   9       10.91      -42.84     42.84 o 
 -10   6   9      179.95      189.11    111.56 o 
  -9   6   9      550.18      525.71     64.71 o 
  -8   6   9      504.80      595.37     60.44 o 
  -7   6   9        0.64       27.28     31.17 o 
  -6   6   9       27.19       45.86     29.52 o 
  -5   6   9     5846.69     5753.85    111.99 o 
  -4   6   9      730.78      768.19     32.04 o 
  -3   6   9     2530.72     2472.37     52.81 o 
  -2   6   9     1935.69     1947.80     45.20 o 
  -1   6   9     4032.29     3829.28     57.35 o 
   0   6   9     2576.27     2540.00     44.77 o 
   1   6   9     3734.22     3675.01     56.05 o 
   2   6   9        1.05       -3.75     13.98 o 
   3   6   9       24.67       44.56     34.20 o 
   4   6   9     1208.56     1197.52     49.95 o 
   5   6   9       14.66       -8.87     25.98 o 
   6   6   9        0.33      -29.68     30.52 o 
   7   6   9      478.12      496.39     57.01 o 
   8   6   9      104.35       70.77     44.83 o 
   9   6   9        0.69       -0.01     46.82 o 
 -10   7   9      102.40       45.10     50.95 o 
  -9   7   9      208.78      205.27     53.54 o 
  -8   7   9       37.82       47.23     44.73 o 
  -7   7   9      210.86      198.27     41.89 o 
  -6   7   9       22.35       34.56     30.80 o 
  -5   7   9       92.68       69.84     24.49 o 
  -4   7   9      828.81      856.59     42.22 o 
  -3   7   9      845.15      902.44     34.36 o 
  -2   7   9      922.01      923.92     39.87 o 
  -1   7   9     5463.62     5491.04     83.66 o 
   0   7   9     1980.61     1975.29     45.81 o 
   1   7   9      479.04      568.61     24.03 o 
   2   7   9      656.94      661.78     30.31 o 
   3   7   9     8547.99     8753.56    146.58 o 
   4   7   9       31.96       30.47     23.23 o 
   5   7   9        0.77       42.69     31.38 o 
   6   7   9      253.44      200.37     43.16 o 
   7   7   9      767.44      947.57     72.32 o 
   8   7   9       85.29      119.24     50.41 o 
 -10   8   9       27.00      119.09     52.85 o 
  -9   8   9        8.61       28.55     43.72 o 
  -8   8   9      203.60      273.41     50.55 o 
  -7   8   9      325.24      290.96     58.75 o 
  -6   8   9       46.78        4.26     29.02 o 
  -5   8   9       63.48       55.79     28.93 o 
  -4   8   9      321.09      293.59     30.59 o 
  -3   8   9      210.28      198.35     21.33 o 
  -2   8   9     7834.02     8052.80    114.95 o 
  -1   8   9      432.89      349.65     29.86 o 
   0   8   9     2390.85     2450.29     46.81 o 
   1   8   9      213.58      232.51     19.46 o 
   2   8   9     5057.41     5175.98     85.85 o 
   3   8   9      203.98      219.63     34.24 o 
   4   8   9        4.66       11.51     23.46 o 
   5   8   9      189.11      221.62     69.28 o 
   6   8   9      423.48      475.15     54.51 o 
   7   8   9       49.46        9.90     41.06 o 
   8   8   9      217.29      189.97     54.82 o 
  -9   9   9      121.73       34.18     46.90 o 
  -8   9   9       18.23        3.05     37.81 o 
  -7   9   9       45.19       91.60     40.47 o 
  -6   9   9      143.05      132.47     37.12 o 
  -5   9   9        1.33      -26.35     26.35 o 
  -4   9   9      263.47      200.24     65.69 o 
  -3   9   9      777.60      727.16     69.27 o 
  -2   9   9       60.15       57.17     20.13 o 
  -1   9   9       10.90        4.59     15.69 o 
   0   9   9      203.76      213.63     24.06 o 
   1   9   9     1478.59     1633.67     40.41 o 
   2   9   9      463.97      471.03     29.36 o 
   3   9   9      680.98      574.65     38.65 o 
   4   9   9       28.32       28.70     33.12 o 
   5   9   9      494.48      520.50     54.15 o 
   6   9   9      420.66      481.46    149.77 o 
   7   9   9      421.19      397.15     58.65 o 
   8   9   9       23.41       10.03     51.69 o 
  -9  10   9      127.68      193.95     54.61 o 
  -8  10   9       64.68       74.14     60.40 o 
  -7  10   9      869.26      808.63     65.42 o 
  -6  10   9       16.87       19.52     34.31 o 
  -5  10   9      451.20      405.66     47.35 o 
  -4  10   9      445.35      456.28     37.54 o 
  -3  10   9      857.63      783.64     43.80 o 
  -2  10   9      289.65      362.71     64.03 o 
  -1  10   9     2299.89     2266.47     63.62 o 
   0  10   9      996.08      969.38     44.90 o 
   1  10   9     1094.02     1120.78     41.16 o 
   2  10   9        7.33       -3.73     18.84 o 
   3  10   9      244.01      214.78     39.82 o 
   4  10   9      681.85      782.32     60.74 o 
   5  10   9        0.86       -2.66     46.20 o 
   6  10   9      148.93      209.46     50.81 o 
   7  10   9      607.98      826.02    135.53 o 
   8  10   9       27.27       58.88     50.25 o 
  -9  11   9       41.47      -21.19     45.94 o 
  -8  11   9     1208.33     1436.81     88.09 o 
  -7  11   9      105.18       91.71     44.85 o 
  -6  11   9       21.34       47.44     39.06 o 
  -5  11   9       23.17      -33.03     33.03 o 
  -4  11   9      404.66      388.22     46.40 o 
  -3  11   9       11.28       20.65     24.99 o 
  -2  11   9      960.16      892.16     46.57 o 
  -1  11   9       35.17        9.63     22.28 o 
   0  11   9      120.82       78.33     21.67 o 
   1  11   9        2.94      -10.40     19.48 o 
   2  11   9     1514.36     1502.58     47.80 o 
   3  11   9      220.62      255.04     90.35 o 
   4  11   9     1275.92     1436.17     77.77 o 
   5  11   9      239.63      270.60     53.52 o 
   6  11   9        8.46      -22.91     42.96 o 
   7  11   9       60.95      133.14     52.41 o 
  -8  12   9      100.61      113.54     51.01 o 
  -7  12   9      134.82       94.71     45.70 o 
  -6  12   9        2.94      -14.74     51.16 o 
  -5  12   9      636.99      654.67     59.63 o 
  -4  12   9     1004.61     1100.57     68.29 o 
  -3  12   9       39.94      -11.08     32.09 o 
  -2  12   9       76.24       88.62     28.07 o 
  -1  12   9       18.71      -10.78     27.93 o 
   0  12   9     1327.81     1488.05     47.53 o 
   1  12   9        3.49      -20.18     20.18 o 
   2  12   9       33.14       36.36     33.51 o 
   3  12   9       78.48       29.18     36.22 o 
   4  12   9      582.30      575.57     58.88 o 
   5  12   9      101.36       90.86     45.30 o 
   6  12   9       61.12       84.26     49.09 o 
   7  12   9       12.02       -6.02     49.10 o 
  -8  13   9      662.97      638.66     72.31 o 
  -7  13   9       37.08       77.05     46.98 o 
  -6  13   9       34.90       26.69     51.43 o 
  -5  13   9       44.67       97.20     42.66 o 
  -4  13   9      308.44      318.75     49.41 o 
  -3  13   9        2.65        3.16     36.05 o 
  -2  13   9      281.40      240.73     35.56 o 
  -1  13   9      254.11      213.52     33.16 o 
   0  13   9       27.61       -5.82     19.03 o 
   1  13   9      235.68      206.38     28.65 o 
   2  13   9     1098.48     1119.58     54.64 o 
   3  13   9      323.04      366.72     51.82 o 
   4  13   9      266.07      315.24     51.78 o 
   5  13   9      162.43      157.91     49.06 o 
   6  13   9       87.24      108.88     51.81 o 
  -7  14   9        6.19       35.34     47.78 o 
  -6  14   9      438.55      443.16     58.89 o 
  -5  14   9      562.81      514.27     79.51 o 
  -4  14   9      178.87      139.14     45.79 o 
  -3  14   9       21.98      -36.24     36.24 o 
  -2  14   9     1533.53     1635.33     80.40 o 
  -1  14   9      116.34      113.47     32.08 o 
   0  14   9       28.30       27.51     29.35 o 
   1  14   9       40.27       17.17     28.42 o 
   2  14   9      995.04     1055.16     55.92 o 
   3  14   9        0.99       29.59     63.35 o 
   4  14   9      122.00      126.35     47.02 o 
   5  14   9       61.50       68.20     49.38 o 
   6  14   9       42.80      -43.58    132.94 o 
  -6  15   9      245.44      184.90     55.60 o 
  -5  15   9        0.75       22.71     45.95 o 
  -4  15   9       25.45       89.88     45.78 o 
  -3  15   9        9.19      -38.94     38.94 o 
  -2  15   9       59.62       22.38     39.59 o 
  -1  15   9      140.90      109.48     41.30 o 
   0  15   9        7.34      -20.86     35.85 o 
   1  15   9       84.85       47.40     31.94 o 
   2  15   9       97.10       53.82     32.88 o 
   3  15   9       33.18      -40.51     40.51 o 
   4  15   9       23.57        1.29     49.95 o 
   5  15   9       15.09      127.29     53.89 o 
  -6  16   9      328.56      321.10    143.88 o 
  -5  16   9       73.29       24.26     63.39 o 
  -4  16   9        8.84      -42.46     42.46 o 
  -3  16   9      215.59      197.13     52.24 o 
  -2  16   9      837.37      814.83     70.35 o 
  -1  16   9       64.60      -14.06     38.73 o 
   0  16   9        1.09       71.32     41.48 o 
   1  16   9       63.78       61.79     43.63 o 
   2  16   9      566.61      631.16     51.26 o 
   3  16   9        1.75       13.65     44.69 o 
   4  16   9        2.37       60.00     50.02 o 
  -4  17   9       85.78       58.48     49.17 o 
  -3  17   9      122.82      191.34     54.07 o 
  -2  17   9      106.29       91.49     47.02 o 
  -1  17   9        1.18       24.32     43.51 o 
   0  17   9       27.04        7.25     43.08 o 
   1  17   9      312.42      378.73     75.80 o 
   2  17   9       49.44        8.86     45.94 o 
   3  17   9        6.33        0.44     47.83 o 
  -3  18   9        4.32       -2.43    116.42 o 
  -2  18   9       40.56      -39.18    102.85 o 
  -1  18   9       75.53      153.97     68.75 o 
   0  18   9      243.02      222.13     74.73 o 
   1  18   9        5.38       65.09     62.50 o 
 -10   0  10       66.71       69.37     70.18 o 
  -8   0  10       82.63       15.71     50.80 o 
  -6   0  10      602.67      584.47     44.46 o 
  -4   0  10     1071.40     1032.96     50.06 o 
  -2   0  10     4971.70     5079.98    110.82 o 
   0   0  10     7874.85     8131.71    149.30 o 
   2   0  10     2110.82     1988.48     96.51 o 
   4   0  10      678.35      738.90     68.84 o 
   6   0  10      792.94      874.96     82.14 o 
   8   0  10      994.68     1036.20     96.60 o 
 -10   1  10       62.20       41.46     46.62 o 
  -9   1  10        5.77      -37.97     37.97 o 
  -8   1  10        2.51      -32.89     32.89 o 
  -7   1  10       23.24       30.56     16.15 o 
  -6   1  10      174.18      183.85     22.34 o 
  -5   1  10      273.83      265.57     22.77 o 
  -4   1  10     2681.32     2534.60     54.33 o 
  -3   1  10     2956.99     2957.21     57.39 o 
  -2   1  10     5570.83     5439.15     82.60 o 
  -1   1  10      173.93      209.13     16.51 o 
   0   1  10      163.47      138.44     13.75 o 
   1   1  10     3631.61     3470.68     90.78 o 
   2   1  10     2079.66     1943.86     67.64 o 
   3   1  10      183.45      143.86     28.02 o 
   4   1  10     1947.93     1838.75     86.56 o 
   5   1  10      229.42      261.48     47.23 o 
   6   1  10      754.07      808.46     55.84 o 
   7   1  10        4.21      -27.95     32.81 o 
   8   1  10        2.21      -30.12     30.12 o 
   9   1  10       34.69       26.61     44.52 o 
 -10   2  10      119.59      160.98     53.57 o 
  -9   2  10      291.49      305.60     53.63 o 
  -8   2  10     1366.73     1440.49     78.78 o 
  -7   2  10     2003.51     2133.74     75.38 o 
  -6   2  10       37.11       30.67     16.25 o 
  -5   2  10     3995.60     4082.74     74.38 o 
  -4   2  10      390.79      420.07     25.71 o 
  -3   2  10      551.71      543.70     26.18 o 
  -2   2  10        2.15       12.83     12.51 o 
  -1   2  10     2223.55     2118.34     43.98 o 
   0   2  10      295.03      297.21     17.65 o 
   1   2  10     1647.88     1627.30    100.13 o 
   2   2  10      863.33      853.72     47.52 o 
   3   2  10      865.10      728.64     57.36 o 
   4   2  10     2273.29     2258.80     78.15 o 
   5   2  10      645.22      677.68     50.06 o 
   6   2  10      396.25      412.11     37.67 o 
   7   2  10      508.31      483.46     43.54 o 
   8   2  10      437.99      413.49     73.79 o 
   9   2  10      144.18      165.94     52.56 o 
 -10   3  10       44.18       48.45     48.45 o 
  -9   3  10       99.63       86.86     44.22 o 
  -8   3  10     3744.28     3879.70    123.35 o 
  -7   3  10        0.52      -28.74     28.74 o 
  -6   3  10       21.29       15.60     17.78 o 
  -5   3  10       67.01       70.32     17.68 o 
  -4   3  10     5077.85     5168.75     84.27 o 
  -3   3  10     1285.60     1376.27     39.76 o 
  -2   3  10     4660.05     4425.88     72.17 o 
  -1   3  10      595.45      689.27     23.49 o 
   0   3  10     1707.93     1617.64     33.45 o 
   1   3  10     1744.72     1816.72     46.64 o 
   2   3  10     2359.07     2386.30     61.93 o 
   3   3  10       95.23       92.19     23.19 o 
   4   3  10      433.99      490.13     53.21 o 
   5   3  10      331.27      375.34     35.19 o 
   6   3  10      939.53      915.36     49.60 o 
   7   3  10      207.81      214.20     37.14 o 
   8   3  10      602.94      582.59     61.41 o 
   9   3  10       39.73       19.86     45.64 o 
 -10   4  10       52.71       69.93     48.45 o 
  -9   4  10      569.92      474.83     73.48 o 
  -8   4  10     1316.41     1385.08    117.99 o 
  -7   4  10       18.66       36.97     32.74 o 
  -6   4  10     1524.84     1606.19     58.95 o 
  -5   4  10     1787.13     1713.06     46.99 o 
  -4   4  10      401.23      466.90     47.23 o 
  -3   4  10      886.49      902.80     34.34 o 
  -2   4  10      167.06      197.71     19.07 o 
  -1   4  10      282.88      310.15     25.00 o 
   0   4  10     1011.36      993.19     27.79 o 
   1   4  10        9.35       -1.42     10.78 o 
   2   4  10      518.44      561.96     33.86 o 
   3   4  10     1079.81     1106.87     46.73 o 
   4   4  10     3243.18     3316.73     79.97 o 
   5   4  10        4.21        3.64     23.37 o 
   6   4  10       96.94      116.81     30.26 o 
   7   4  10       25.28       47.92     42.10 o 
   8   4  10      260.13      190.38     51.20 o 
   9   4  10       17.20       74.80     47.36 o 
 -10   5  10       10.66       13.30     44.79 o 
  -9   5  10       36.65       70.44     44.01 o 
  -8   5  10      486.06      629.55     60.52 o 
  -7   5  10       47.64       37.26     60.76 o 
  -6   5  10     2120.75     2010.20     65.57 o 
  -5   5  10      623.85      682.43     40.13 o 
  -4   5  10     1300.02     1355.30     41.44 o 
  -3   5  10        8.17       40.24     15.81 o 
  -2   5  10     5597.74     5246.82     82.71 o 
  -1   5  10     3630.77     3629.21     63.40 o 
   0   5  10      963.24      928.29     27.90 o 
   1   5  10     1296.54     1230.55     41.65 o 
   2   5  10       27.22      -16.13     18.56 o 
   3   5  10     1839.13     1955.79     60.21 o 
   4   5  10      292.18      259.44     30.53 o 
   5   5  10       96.54       37.42     24.38 o 
   6   5  10       36.76      -31.66     31.66 o 
   7   5  10        2.44      -36.47     36.47 o 
   8   5  10      181.17      168.09     50.88 o 
 -10   6  10       18.73      -16.25    101.47 o 
  -9   6  10      211.34      306.89     57.86 o 
  -8   6  10     1383.40     1443.69     81.94 o 
  -7   6  10       36.27       54.59     35.65 o 
  -6   6  10      333.00      355.36     36.19 o 
  -5   6  10      635.74      670.54     57.86 o 
  -4   6  10     2199.28     2271.31     53.40 o 
  -3   6  10      218.02      178.31     20.68 o 
  -2   6  10     1798.35     1870.48     46.73 o 
  -1   6  10      812.93      755.50     31.07 o 
   0   6  10      681.04      637.98     24.65 o 
   1   6  10      311.53      298.98     33.76 o 
   2   6  10     5755.55     5706.10    117.09 o 
   3   6  10      312.70      365.64     33.40 o 
   4   6  10       26.80       -0.58     22.44 o 
   5   6  10      238.92      152.29     30.25 o 
   6   6  10      379.59      364.84     51.11 o 
   7   6  10      561.92      588.12     64.17 o 
   8   6  10       14.28      -42.10     42.10 o 
 -10   7  10        9.80      -23.08     48.68 o 
  -9   7  10      392.06      520.47     66.25 o 
  -8   7  10      177.86      211.41     49.55 o 
  -7   7  10     1059.99      990.92    181.06 o 
  -6   7  10     1400.72     1491.59    125.35 o 
  -5   7  10       16.59       27.69     23.31 o 
  -4   7  10      137.87      130.02     25.17 o 
  -3   7  10     2252.93     2364.33     54.29 o 
  -2   7  10     6520.57     6313.73     96.79 o 
  -1   7  10      262.41      269.17     22.00 o 
   0   7  10      501.41      512.01     31.15 o 
   1   7  10      334.47      308.57     27.08 o 
   2   7  10     1859.56     1974.23     69.22 o 
   3   7  10      338.94      371.27     34.25 o 
   4   7  10       47.30       65.73     26.45 o 
   5   7  10      635.74      723.04     60.93 o 
   6   7  10       48.58       50.18     39.37 o 
   7   7  10        0.42      -24.45     41.83 o 
   8   7  10      251.00      243.85     58.10 o 
  -9   8  10      203.52      199.73     53.04 o 
  -8   8  10       51.87       60.35     67.45 o 
  -7   8  10     1584.84     1558.34     80.82 o 
  -6   8  10       85.69       57.65     34.22 o 
  -5   8  10      157.51      183.83     29.68 o 
  -4   8  10       60.43       50.74     23.90 o 
  -3   8  10      433.16      429.92     27.77 o 
  -2   8  10      911.64      894.77     51.58 o 
  -1   8  10       57.20       31.94     14.67 o 
   0   8  10       66.11       51.96     20.55 o 
   1   8  10      243.73      220.27     22.47 o 
   2   8  10     1493.37     1449.80     54.59 o 
   3   8  10      118.17      127.09     27.91 o 
   4   8  10       19.78      -17.10     27.41 o 
   5   8  10      469.35      511.84     55.47 o 
   6   8  10      416.96      390.87     54.35 o 
   7   8  10        0.59       -8.67     47.81 o 
   8   8  10      227.57      257.95     60.16 o 
  -9   9  10       22.03       10.17     86.96 o 
  -8   9  10      244.56      277.23     53.39 o 
  -7   9  10      383.69      299.31     76.02 o 
  -6   9  10       88.07      178.17     87.36 o 
  -5   9  10      300.85      221.72     32.94 o 
  -4   9  10      200.07      238.35     31.17 o 
  -3   9  10     1788.25     1753.74     59.89 o 
  -2   9  10       73.26       68.76     19.66 o 
  -1   9  10       11.39       35.71     16.91 o 
   0   9  10      201.66      191.79     22.35 o 
   1   9  10     1151.18     1225.29     41.98 o 
   2   9  10     2307.86     2489.06     76.34 o 
   3   9  10       91.31       61.72     25.88 o 
   4   9  10      133.69      111.59     39.76 o 
   5   9  10      772.97      860.99     67.80 o 
   6   9  10      692.88      887.06     72.07 o 
   7   9  10        0.33       -7.16     57.81 o 
   8   9  10       26.04       58.56     60.09 o 
  -9  10  10       26.26       -5.39     46.12 o 
  -8  10  10        0.68      -57.14     57.14 o 
  -7  10  10      275.87      189.11     48.03 o 
  -6  10  10      245.70      275.49     46.88 o 
  -5  10  10        3.86        4.14     58.17 o 
  -4  10  10      251.52      214.98     40.78 o 
  -3  10  10        0.13       -1.38     22.90 o 
  -2  10  10      692.58      754.13     41.89 o 
  -1  10  10        4.05        2.64     18.27 o 
   0  10  10     1125.56     1174.95     49.63 o 
   1  10  10      462.83      455.29     32.27 o 
   2  10  10      375.02      377.31     35.88 o 
   3  10  10      604.46      609.25     57.41 o 
   4  10  10      843.44      746.25     61.85 o 
   5  10  10        4.08      -14.85     39.00 o 
   6  10  10        4.14      -28.80     72.54 o 
   7  10  10      208.82      160.97     54.45 o 
  -8  11  10      217.01      194.22     54.35 o 
  -7  11  10       13.43       26.21     42.23 o 
  -6  11  10        0.36       -3.03     36.26 o 
  -5  11  10        8.00      -30.54     30.54 o 
  -4  11  10      389.13      346.55     90.62 o 
  -3  11  10      165.26      207.33     53.70 o 
  -2  11  10      490.35      559.36     40.66 o 
  -1  11  10     2253.37     2372.66     69.34 o 
   0  11  10      335.06      321.25     27.87 o 
   1  11  10        4.85      -19.68     19.68 o 
   2  11  10      730.66      723.27     45.21 o 
   3  11  10     1180.26     1308.76     75.02 o 
   4  11  10       14.31       21.08     39.46 o 
   5  11  10        1.17      -30.59     39.89 o 
   6  11  10      115.58      133.94     80.44 o 
   7  11  10       79.93      102.24     52.58 o 
  -8  12  10        5.08       -2.18     45.24 o 
  -7  12  10        0.91      -13.57     42.19 o 
  -6  12  10      318.60      298.64     55.22 o 
  -5  12  10      781.80      810.47     65.43 o 
  -4  12  10      477.70      459.16     53.45 o 
  -3  12  10      578.83      558.33     61.99 o 
  -2  12  10        5.96      -20.06     26.25 o 
  -1  12  10       19.57       19.73     25.39 o 
   0  12  10      134.28      125.78     27.86 o 
   1  12  10      150.43      161.42     26.43 o 
   2  12  10        1.60       -1.92     35.55 o 
   3  12  10     1007.56     1055.15     69.95 o 
   4  12  10       15.71      -38.01     38.01 o 
   5  12  10        0.10       -1.12     61.69 o 
   6  12  10       47.41       38.38     47.91 o 
  -7  13  10      136.63      103.88     49.91 o 
  -6  13  10     1423.76     1512.91    146.24 o 
  -5  13  10      147.34      201.62     49.70 o 
  -4  13  10       18.75       49.69     54.77 o 
  -3  13  10      998.14      974.55     67.83 o 
  -2  13  10      519.44      548.79     50.75 o 
  -1  13  10      867.82      933.44     50.87 o 
   0  13  10       55.60       57.72     27.57 o 
   1  13  10      143.63      136.31     27.22 o 
   2  13  10      187.10      190.65     45.42 o 
   3  13  10      184.79      314.73     52.31 o 
   4  13  10        2.78      -46.82     72.01 o 
   5  13  10        0.10      -44.86     44.86 o 
   6  13  10      191.65      153.39     65.76 o 
  -7  14  10      569.04      492.69     66.01 o 
  -6  14  10       64.33       81.78     73.93 o 
  -5  14  10        7.26       25.87     43.06 o 
  -4  14  10      308.49      244.36     51.24 o 
  -3  14  10      450.17      513.87     57.44 o 
  -2  14  10      162.82      234.78     56.52 o 
  -1  14  10       76.93       68.36     31.03 o 
   0  14  10       41.14       24.65     34.81 o 
   1  14  10       28.76        9.91     34.65 o 
   2  14  10      566.71      583.19     46.86 o 
   3  14  10      115.95      205.56     50.41 o 
   4  14  10      295.16      340.71     59.77 o 
   5  14  10       79.51       36.02     89.42 o 
  -6  15  10       35.01       76.93     50.32 o 
  -5  15  10        1.08      -41.62     44.86 o 
  -4  15  10      339.41      304.25     55.29 o 
  -3  15  10     1287.73     1362.18     82.02 o 
  -2  15  10        1.61      -23.28     38.27 o 
  -1  15  10       21.53      -19.90     35.56 o 
   0  15  10        3.26      -12.14     47.77 o 
   1  15  10      897.72     1158.07     99.91 o 
   2  15  10       11.24      -27.34     31.60 o 
   3  15  10       93.93       92.73     49.71 o 
   4  15  10      127.99      173.42     56.46 o 
  -5  16  10        0.01       76.07     67.85 o 
  -4  16  10        3.59      -37.31    121.29 o 
  -3  16  10      180.66      172.50     51.01 o 
  -2  16  10        5.45       23.02     41.97 o 
  -1  16  10        4.25      -42.10     42.10 o 
   0  16  10      834.28     1058.17    102.23 o 
   1  16  10       24.08       43.39     56.52 o 
   2  16  10       62.01       84.88     48.51 o 
   3  16  10       48.81       11.04     62.54 o 
  -4  17  10       64.34       37.01     64.91 o 
  -3  17  10        2.51      -30.48     45.52 o 
  -2  17  10       96.41       88.25     51.87 o 
  -1  17  10      238.45      179.27     75.09 o 
   0  17  10       10.41      -52.59     55.00 o 
   1  17  10       14.93      -29.73     56.25 o 
  -1  18  10        1.73       25.53     61.43 o 
  -9   0  11      748.96      682.83     93.12 o 
  -7   0  11     4192.01     4564.38    242.13 o 
  -5   0  11     4242.61     4354.76    111.38 o 
  -3   0  11     7883.48     8102.06    162.40 o 
  -1   0  11     2091.27     2000.98     62.74 o 
   1   0  11     3355.41     3078.70    124.73 o 
   3   0  11     3072.88     3082.54    131.33 o 
   5   0  11      443.38      346.50     60.80 o 
   7   0  11     1955.15     2147.67    127.85 o 
 -10   1  11      158.61      128.71     51.34 o 
  -9   1  11       60.44       38.90     95.84 o 
  -8   1  11      310.23      307.83     49.30 o 
  -7   1  11      587.69      680.45     37.34 o 
  -6   1  11       35.30       81.17     20.15 o 
  -5   1  11       44.76       64.87     17.80 o 
  -4   1  11      525.78      615.83     29.49 o 
  -3   1  11      430.00      499.83     27.40 o 
  -2   1  11      833.78      734.37     30.08 o 
  -1   1  11       62.88       83.65     16.07 o 
   0   1  11       19.40       15.68     16.41 o 
   1   1  11     1145.01     1231.76     55.99 o 
   2   1  11       53.20       67.50     25.66 o 
   3   1  11     1944.14     1815.29    101.47 o 
   4   1  11       13.15        9.55     27.36 o 
   5   1  11      684.07      772.27     53.73 o 
   6   1  11      261.79      359.84     45.93 o 
   7   1  11      269.44      228.35     47.99 o 
   8   1  11       17.31       31.84     51.55 o 
 -10   2  11      163.72      136.05     52.30 o 
  -9   2  11       97.99       45.87     41.62 o 
  -8   2  11        4.30      -13.43     34.46 o 
  -7   2  11      424.45      415.28     49.28 o 
  -6   2  11      603.50      667.99     41.56 o 
  -5   2  11       45.21       33.29     17.16 o 
  -4   2  11     1488.88     1527.04     44.03 o 
  -3   2  11     3572.02     3513.41     66.12 o 
  -2   2  11       72.38       86.95     16.14 o 
  -1   2  11     2900.51     2703.92     52.36 o 
   0   2  11     3326.91     3380.55     78.90 o 
   1   2  11      401.98      446.95     37.87 o 
   2   2  11      843.83      830.68     49.21 o 
   3   2  11     1362.02     1227.53     76.20 o 
   4   2  11     1238.47     1244.49     71.51 o 
   5   2  11     1362.71     1290.12     66.95 o 
   6   2  11      367.01      339.93     39.00 o 
   7   2  11        5.62      -24.63     52.23 o 
   8   2  11      206.00      220.20     58.79 o 
 -10   3  11       34.97       74.46     59.64 o 
  -9   3  11      269.45      219.90     50.26 o 
  -8   3  11      277.95      313.86     48.61 o 
  -7   3  11     1778.50     1838.33     66.63 o 
  -6   3  11      206.48      215.46     25.79 o 
  -5   3  11      105.87       90.92     27.63 o 
  -4   3  11        4.41       -9.39     14.57 o 
  -3   3  11     2590.95     2618.28     55.78 o 
  -2   3  11      358.99      353.71     23.18 o 
  -1   3  11      731.51      729.74     28.89 o 
   0   3  11     1146.19     1160.04     34.63 o 
   1   3  11     3226.78     3145.30     90.02 o 
   2   3  11      415.69      384.01     31.39 o 
   3   3  11     4287.97     4519.50    113.60 o 
   4   3  11      657.23      607.18     51.09 o 
   5   3  11      115.28      128.21     33.58 o 
   6   3  11      223.00      164.47     35.09 o 
   7   3  11      452.32      397.96     43.71 o 
   8   3  11        4.61       47.64     85.98 o 
 -10   4  11       49.83       76.59     50.21 o 
  -9   4  11      509.60      412.81     76.56 o 
  -8   4  11       12.18       55.60     39.73 o 
  -7   4  11        0.15       28.41     27.48 o 
  -6   4  11      393.16      420.52     37.41 o 
  -5   4  11     2620.24     2542.88     60.50 o 
  -4   4  11      282.50      289.28     23.88 o 
  -3   4  11      189.12      194.19     22.64 o 
  -2   4  11     2840.32     2946.27     68.97 o 
  -1   4  11     3658.43     3655.07     64.46 o 
   0   4  11        7.84       -4.75     12.77 o 
   1   4  11       31.30        7.83     16.63 o 
   2   4  11      812.33      846.37     53.20 o 
   3   4  11      219.86      161.09     32.69 o 
   4   4  11      406.22      387.72     35.47 o 
   5   4  11      488.45      399.70     38.31 o 
   6   4  11      171.90      175.89     43.54 o 
   7   4  11      213.20      106.12     45.95 o 
   8   4  11       54.80       38.97     57.77 o 
 -10   5  11      360.81      278.78     59.54 o 
  -9   5  11      304.81      313.97     54.87 o 
  -8   5  11      118.61      149.66     44.43 o 
  -7   5  11      699.95      744.69     60.31 o 
  -6   5  11     3104.76     3060.80     82.90 o 
  -5   5  11      614.67      627.14     40.10 o 
  -4   5  11      214.28      229.80     28.45 o 
  -3   5  11      147.79      149.89     20.93 o 
  -2   5  11      176.65      167.32     23.21 o 
  -1   5  11      358.75      361.05     43.09 o 
   0   5  11       26.16       27.49     14.91 o 
   1   5  11       14.63        6.02     17.44 o 
   2   5  11      243.35      180.35     54.63 o 
   3   5  11      793.26      813.40     43.69 o 
   4   5  11       31.19       33.53     24.28 o 
   5   5  11      301.67      298.89     35.99 o 
   6   5  11      485.30      484.39     55.28 o 
   7   5  11      160.91      147.21     47.68 o 
   8   5  11       36.76      -51.20     51.20 o 
 -10   6  11        1.94      -19.46     50.61 o 
  -9   6  11      184.25      192.58     53.97 o 
  -8   6  11      618.94      660.43     64.42 o 
  -7   6  11     3219.85     3312.39    113.66 o 
  -6   6  11      115.24      152.71     30.87 o 
  -5   6  11       92.06       90.83     25.73 o 
  -4   6  11      585.01      550.41     30.59 o 
  -3   6  11     5678.01     5658.52    107.85 o 
  -2   6  11     2375.88     2337.85     99.87 o 
  -1   6  11      522.78      467.05     26.22 o 
   0   6  11      173.43      176.86     20.41 o 
   1   6  11       34.49      -10.58     18.74 o 
   2   6  11      535.18      550.59     37.28 o 
   3   6  11      569.03      544.82     39.16 o 
   4   6  11      162.72      134.46     29.11 o 
   5   6  11      258.16      261.71     34.92 o 
   6   6  11      285.47      376.74     53.43 o 
   7   6  11      132.74       59.76     45.80 o 
   8   6  11       57.73       56.25     49.75 o 
  -9   7  11       22.50       52.74     48.88 o 
  -8   7  11      819.49      856.75     70.45 o 
  -7   7  11      237.35      338.35     51.19 o 
  -6   7  11       99.10      124.55     31.23 o 
  -5   7  11        3.95       -8.71     23.49 o 
  -4   7  11      857.22      873.70     44.79 o 
  -3   7  11      374.06      354.28     30.64 o 
  -2   7  11      563.34      533.12     34.50 o 
  -1   7  11       89.39       74.25     18.77 o 
   0   7  11     2401.71     2382.69     63.04 o 
   1   7  11     1748.17     1718.99     70.35 o 
   2   7  11      190.49      153.90     29.17 o 
   3   7  11       38.64       10.47     23.07 o 
   4   7  11       16.41       46.00     27.11 o 
   5   7  11      355.08      385.97     50.62 o 
   6   7  11       45.81       54.40     41.14 o 
   7   7  11       30.08       34.42     45.74 o 
   8   7  11      368.12      411.89     68.28 o 
  -9   8  11       60.96       44.22     48.61 o 
  -8   8  11       12.43       15.39     40.24 o 
  -7   8  11      522.66      473.64     56.22 o 
  -6   8  11       32.79       40.15     35.03 o 
  -5   8  11       29.70       20.45     25.20 o 
  -4   8  11       70.32       73.51     24.69 o 
  -3   8  11     1604.80     1481.11     45.86 o 
  -2   8  11       18.94       21.29     17.47 o 
  -1   8  11      106.02       98.76     20.10 o 
   0   8  11      826.90      937.42     43.14 o 
   1   8  11     2258.65     2145.04     79.61 o 
   2   8  11        1.11        5.53     23.74 o 
   3   8  11      313.26      349.65     36.15 o 
   4   8  11      895.82     1001.75     52.46 o 
   5   8  11       96.21       42.04     40.75 o 
   6   8  11       30.78       -0.28     74.77 o 
   7   8  11      193.88      242.46     57.02 o 
  -9   9  11       35.39       71.60     49.75 o 
  -8   9  11      341.81      325.17     55.66 o 
  -7   9  11        1.09        6.85     39.61 o 
  -6   9  11       36.96       84.15     48.66 o 
  -5   9  11      270.13      205.81     32.61 o 
  -4   9  11      580.30      614.92     41.69 o 
  -3   9  11     1122.30     1258.39     53.21 o 
  -2   9  11      336.79      335.52     32.48 o 
  -1   9  11     2532.55     2557.24     58.19 o 
   0   9  11      323.47      324.68     30.83 o 
   1   9  11      571.49      581.21     48.45 o 
   2   9  11      315.84      334.19     35.65 o 
   3   9  11      552.74      550.96     42.35 o 
   4   9  11     1034.82     1194.44    151.69 o 
   5   9  11       61.24       99.40     43.68 o 
   6   9  11       17.14        4.63     65.18 o 
   7   9  11      267.45      265.07     60.40 o 
  -8  10  11       20.96      -40.70     40.70 o 
  -7  10  11      115.55       52.60     43.48 o 
  -6  10  11       74.58       99.23     60.62 o 
  -5  10  11      277.47      268.29     38.78 o 
  -4  10  11        3.09      -19.46     24.16 o 
  -3  10  11      210.92      205.80     31.56 o 
  -2  10  11     1381.31     1565.77     57.87 o 
  -1  10  11      468.74      453.82     35.42 o 
   0  10  11      625.59      699.82     55.84 o 
   1  10  11      246.61      284.13     56.13 o 
   2  10  11      165.14      207.18     33.47 o 
   3  10  11      162.42      175.45     35.70 o 
   4  10  11      508.88      512.56     58.09 o 
   5  10  11      595.10      595.10     63.28 o 
   6  10  11      190.99      182.38     55.82 o 
   7  10  11       64.17       25.71     50.09 o 
  -8  11  11       10.95       17.70     62.23 o 
  -7  11  11        6.73       46.78     44.70 o 
  -6  11  11      724.18      655.50     81.96 o 
  -5  11  11       11.73      -16.09     33.61 o 
  -4  11  11      337.78      288.81     39.54 o 
  -3  11  11      322.66      312.75     37.21 o 
  -2  11  11       14.01       31.39     27.30 o 
  -1  11  11      397.92      336.06     29.13 o 
   0  11  11      295.31      290.08     55.89 o 
   1  11  11      158.93      167.67     30.59 o 
   2  11  11      325.47      353.40     38.35 o 
   3  11  11      387.62      359.63     53.24 o 
   4  11  11       68.02       61.81     43.81 o 
   5  11  11       34.21      -20.26     44.08 o 
   6  11  11      138.70       59.37     51.29 o 
  -7  12  11      180.98      167.80     51.43 o 
  -6  12  11      290.66      316.17    160.57 o 
  -5  12  11       11.68       49.78     44.28 o 
  -4  12  11       90.51       77.35     52.77 o 
  -3  12  11       71.68       40.14     30.07 o 
  -2  12  11     2100.29     2396.83     75.75 o 
  -1  12  11       78.30       88.49     29.95 o 
   0  12  11        1.63      -12.37     24.15 o 
   1  12  11       45.39       11.60     26.97 o 
   2  12  11     1503.86     1824.94     84.76 o 
   3  12  11       55.67       42.88     41.86 o 
   4  12  11       62.68       52.43     44.83 o 
   5  12  11      144.28      231.82     57.45 o 
   6  12  11      160.43      183.04     79.42 o 
  -7  13  11        0.21        8.38     44.75 o 
  -6  13  11      291.23      347.71     93.70 o 
  -5  13  11      177.68      133.32     45.99 o 
  -4  13  11       86.94      107.54     43.57 o 
  -3  13  11       15.44       44.69     34.58 o 
  -2  13  11        1.36        2.47     30.34 o 
  -1  13  11      254.20      268.46     44.87 o 
   0  13  11       57.29       31.96     27.78 o 
   1  13  11      728.59      890.38     49.98 o 
   2  13  11      143.98       99.12     42.97 o 
   3  13  11      546.43      573.07     61.80 o 
   4  13  11      240.26      281.28     55.89 o 
   5  13  11      270.33      180.09    107.41 o 
  -6  14  11      145.92      166.59     64.95 o 
  -5  14  11        4.92      -32.42     42.80 o 
  -4  14  11      101.69      162.70     49.45 o 
  -3  14  11      315.18      322.67     96.29 o 
  -2  14  11      295.46      289.72     57.68 o 
  -1  14  11       43.03       36.94     37.82 o 
   0  14  11      322.25      391.72     49.69 o 
   1  14  11        2.60      -16.33     33.57 o 
   2  14  11        8.02       24.59     43.04 o 
   3  14  11        4.22       39.59     45.37 o 
   4  14  11       65.89       89.46     53.74 o 
  -5  15  11       12.44        9.19     47.24 o 
  -4  15  11      581.46      552.68     64.61 o 
  -3  15  11       17.30        2.26     63.79 o 
  -2  15  11       17.36      -10.52     47.94 o 
  -1  15  11      133.45      151.15     45.61 o 
   0  15  11        4.77      -35.62     50.27 o 
   1  15  11       27.89      -26.25     48.21 o 
   2  15  11       56.67      114.91     64.55 o 
   3  15  11       18.95       30.63     50.66 o 
   4  15  11      206.16      184.21     60.14 o 
  -4  16  11       84.72        7.18     48.04 o 
  -3  16  11        3.21       -1.54     42.37 o 
  -2  16  11      164.42      153.98     48.75 o 
  -1  16  11       12.33       44.55     58.66 o 
   0  16  11       10.73      -47.59     55.09 o 
   1  16  11        8.51      -52.50     52.50 o 
   2  16  11       89.40       74.10     66.34 o 
  -2  17  11       46.96       21.59     47.03 o 
  -1  17  11      525.80      263.65     73.39 o 
   0  17  11        1.17      -47.77     56.60 o 
 -10   0  12      719.28      668.99    100.80 o 
  -8   0  12      151.52      175.26     65.18 o 
  -6   0  12       42.69       12.64     25.66 o 
  -4   0  12        0.61      -21.08     21.08 o 
  -2   0  12     1490.12     1501.92    191.96 o 
   0   0  12      469.85      537.65     59.64 o 
   2   0  12     2534.72     2449.27    117.94 o 
   4   0  12     1607.55     1569.04    101.42 o 
   6   0  12      144.86       94.37     55.44 o 
   8   0  12      681.66      777.82     96.78 o 
 -10   1  12      150.62      224.67     55.55 o 
  -9   1  12        1.49      -16.77     38.88 o 
  -8   1  12      266.03      188.88     64.24 o 
  -7   1  12        0.66        7.87     21.55 o 
  -6   1  12        0.75        8.44     18.57 o 
  -5   1  12      566.15      594.21     34.47 o 
  -4   1  12     1233.87     1277.39     41.80 o 
  -3   1  12       54.02       72.19     17.56 o 
  -2   1  12     3785.82     3622.47     76.12 o 
  -1   1  12     1411.43     1500.76     40.05 o 
   0   1  12     2087.65     2043.65     73.01 o 
   1   1  12      542.68      551.88     43.07 o 
   2   1  12     2682.05     2680.86     86.62 o 
   3   1  12       82.91      118.71     40.31 o 
   4   1  12      823.87      861.10     56.09 o 
   5   1  12      188.62      116.10     52.10 o 
   6   1  12     1446.61     1659.91     79.39 o 
   7   1  12       92.94      119.51     37.47 o 
   8   1  12      150.73      172.90     42.90 o 
 -10   2  12       25.41       31.44     44.49 o 
  -9   2  12       73.31       63.59     44.37 o 
  -8   2  12      149.66       93.16     42.55 o 
  -7   2  12      435.95      501.85     41.71 o 
  -6   2  12      674.68      765.34     37.88 o 
  -5   2  12        5.62        8.81     16.97 o 
  -4   2  12      500.21      552.08     30.59 o 
  -3   2  12     1250.36     1266.42     41.08 o 
  -2   2  12       90.62       95.79     17.92 o 
  -1   2  12      266.13      249.41     28.78 o 
   0   2  12      342.92      335.58     35.90 o 
   1   2  12       21.41       -4.17     22.61 o 
   2   2  12        2.80      -20.41     29.20 o 
   3   2  12      160.68      141.02     32.55 o 
   4   2  12     1111.89     1314.87     66.54 o 
   5   2  12      330.00      367.83     63.75 o 
   6   2  12       31.14        1.25     30.41 o 
   7   2  12        8.92      -15.61     32.22 o 
   8   2  12      298.22      287.80     58.26 o 
 -10   3  12      342.57      342.12     60.93 o 
  -9   3  12        5.45       12.88     61.29 o 
  -8   3  12      171.57      214.57     47.33 o 
  -7   3  12      330.57      353.11     38.31 o 
  -6   3  12     3835.14     3936.90     94.22 o 
  -5   3  12      218.45      228.19     24.43 o 
  -4   3  12      807.10      780.83     34.48 o 
  -3   3  12      275.14      312.74     33.74 o 
  -2   3  12     3533.05     3390.06     64.93 o 
  -1   3  12     2334.79     2373.68     61.01 o 
   0   3  12      302.25      310.64     33.49 o 
   1   3  12        6.61       13.91     18.66 o 
   2   3  12       21.36       11.17     21.83 o 
   3   3  12       44.41       50.86     25.25 o 
   4   3  12      964.01      906.54     48.09 o 
   5   3  12       16.59       36.36     29.04 o 
   6   3  12      259.07      266.90     39.03 o 
   7   3  12       81.81       77.52     45.29 o 
   8   3  12      189.15      301.78     58.84 o 
 -10   4  12      442.22      401.38     63.79 o 
  -9   4  12      111.74      145.79     77.18 o 
  -8   4  12     1224.36     1389.56     81.63 o 
  -7   4  12      750.28      768.37     50.02 o 
  -6   4  12      580.60      650.95     44.66 o 
  -5   4  12        9.76       -3.70     14.11 o 
  -4   4  12     1177.80     1129.85     40.74 o 
  -3   4  12      100.20       68.23     18.47 o 
  -2   4  12      430.31      470.50     32.04 o 
  -1   4  12      115.69       92.62     20.54 o 
   0   4  12      483.38      607.63     45.27 o 
   1   4  12      192.49      170.60     26.30 o 
   2   4  12     3357.97     3291.36     80.51 o 
   3   4  12       42.84       79.33     25.94 o 
   4   4  12       31.36       23.85     25.84 o 
   5   4  12       48.60       25.86     29.05 o 
   6   4  12      668.33      703.20     50.21 o 
   7   4  12      130.92      105.42     48.13 o 
   8   4  12       90.73       50.27     51.76 o 
  -9   5  12        0.08      -21.09     40.42 o 
  -8   5  12      261.22      240.13     48.99 o 
  -7   5  12       44.10        5.92     43.47 o 
  -6   5  12      788.99      794.53    135.15 o 
  -5   5  12      196.99      202.88     29.13 o 
  -4   5  12       43.59        5.43     17.16 o 
  -3   5  12      901.39      973.30     49.79 o 
  -2   5  12     2555.60     2431.95     54.75 o 
  -1   5  12        2.29        5.80     18.21 o 
   0   5  12        3.76       17.76     25.26 o 
   1   5  12      906.44      897.09     44.02 o 
   2   5  12      280.01      289.86     31.59 o 
   3   5  12     1267.16     1280.81     79.53 o 
   4   5  12      112.01       70.76     28.43 o 
   5   5  12     1708.50     1740.56     67.57 o 
   6   5  12       45.98       12.12     31.76 o 
   7   5  12       82.44       25.45     46.11 o 
  -9   6  12        7.59       -9.34     45.02 o 
  -8   6  12      601.83      736.85     71.92 o 
  -7   6  12     1932.92     2134.55     94.01 o 
  -6   6  12      808.28      912.35     51.82 o 
  -5   6  12      280.66      256.97     71.85 o 
  -4   6  12        3.68        1.83     17.16 o 
  -3   6  12     1153.01     1120.90     40.68 o 
  -2   6  12      161.25      131.10     24.81 o 
  -1   6  12      216.98      188.96     25.55 o 
   0   6  12     1194.35     1213.61     61.70 o 
   1   6  12      870.34      864.30     80.78 o 
   2   6  12      343.33      348.38     34.67 o 
   3   6  12      330.49      339.64     60.78 o 
   4   6  12     1919.72     2126.65     72.11 o 
   5   6  12      762.42      917.82     82.97 o 
   6   6  12       52.93       28.68     41.45 o 
   7   6  12        0.15      -42.66     42.66 o 
  -9   7  12        3.10       -0.44     45.19 o 
  -8   7  12      307.11      307.48     55.30 o 
  -7   7  12        2.18       43.40     41.92 o 
  -6   7  12        3.75      -19.77     27.38 o 
  -5   7  12      230.01      238.16     41.36 o 
  -4   7  12     1330.27     1350.75     54.41 o 
  -3   7  12      272.86      280.95     31.71 o 
  -2   7  12      276.35      275.66     29.46 o 
  -1   7  12      684.24      698.97     57.32 o 
   0   7  12      286.55      278.92     76.69 o 
   1   7  12       62.90       37.00     24.61 o 
   2   7  12     1105.19     1301.29     64.90 o 
   3   7  12      153.67      112.24     30.83 o 
   4   7  12       12.51       34.59     30.68 o 
   5   7  12        5.42       20.92     37.94 o 
   6   7  12      412.03      465.99     61.03 o 
   7   7  12      105.55      113.78     52.11 o 
  -9   8  12      168.87      178.83    117.76 o 
  -8   8  12       67.61       59.03     44.02 o 
  -7   8  12       53.88       21.25     40.05 o 
  -6   8  12        0.91        7.60     27.69 o 
  -5   8  12     1189.99     1176.86     59.48 o 
  -4   8  12       41.14       15.87     34.31 o 
  -3   8  12      104.50       83.98     23.48 o 
  -2   8  12      108.80      124.02     21.57 o 
  -1   8  12      782.30      794.68     42.33 o 
   0   8  12      380.39      410.17     43.26 o 
   1   8  12       95.97      143.27     67.68 o 
   2   8  12       51.09       -4.09     25.84 o 
   3   8  12     1174.78     1267.90     58.21 o 
   4   8  12      124.88      100.29     33.19 o 
   5   8  12       21.90      -14.98     38.25 o 
   6   8  12       11.49      -40.29     40.29 o 
   7   8  12      784.85      886.49     80.22 o 
  -8   9  12       78.25       93.69     63.75 o 
  -7   9  12      198.43      196.46     48.15 o 
  -6   9  12      308.53      222.82     46.50 o 
  -5   9  12       19.32       25.08     29.36 o 
  -4   9  12        0.29      -18.26     27.47 o 
  -3   9  12       33.34        5.48     24.75 o 
  -2   9  12     2035.32     2012.61     54.94 o 
  -1   9  12     2899.05     2890.72     75.72 o 
   0   9  12       13.28        8.44     40.94 o 
   1   9  12        0.83       10.10     34.24 o 
   2   9  12      513.08      635.56     62.19 o 
   3   9  12     2120.63     2385.65     77.11 o 
   4   9  12      466.82      491.50     57.50 o 
   5   9  12        6.41       -2.81     44.50 o 
   6   9  12       21.72       12.75     46.51 o 
  -8  10  12       25.00       24.61     45.47 o 
  -7  10  12      107.52      126.15     47.18 o 
  -6  10  12      206.86      146.99     44.56 o 
  -5  10  12        2.51       26.23     36.41 o 
  -4  10  12      230.50      260.56     52.60 o 
  -3  10  12        0.99        1.35     34.93 o 
  -2  10  12      657.36      738.94     56.93 o 
  -1  10  12       15.58       45.87     25.75 o 
   0  10  12      626.27      662.71     44.42 o 
   1  10  12      171.72      132.73     38.37 o 
   2  10  12      579.40      645.27     45.47 o 
   3  10  12      265.24      254.63     38.76 o 
   4  10  12       50.18       47.89     44.58 o 
   5  10  12       66.24      176.51     52.36 o 
   6  10  12      233.90      191.56     78.26 o 
  -7  11  12      112.07       86.99     48.90 o 
  -6  11  12      494.80      505.06    175.48 o 
  -5  11  12        1.27      -35.21     35.21 o 
  -4  11  12       46.02       22.79     29.35 o 
  -3  11  12      898.10      906.38     93.37 o 
  -2  11  12      213.74      183.45     33.49 o 
  -1  11  12      237.21      281.07     48.55 o 
   0  11  12      189.03      180.41     35.40 o 
   1  11  12     1114.26     1254.94     70.97 o 
   2  11  12      196.84      189.37     42.83 o 
   3  11  12        5.29      -27.26     63.93 o 
   4  11  12      121.85      148.38     62.50 o 
   5  11  12      627.66      722.79     72.32 o 
   6  11  12        9.44       -5.69     50.74 o 
  -7  12  12      883.87      900.27     76.67 o 
  -6  12  12        2.12      -39.09     39.09 o 
  -5  12  12      248.26      202.66     48.09 o 
  -4  12  12        3.34       16.68     31.94 o 
  -3  12  12      277.51      301.72     77.26 o 
  -2  12  12      235.57      252.52     50.07 o 
  -1  12  12      180.99      164.38     70.71 o 
   0  12  12      226.49      217.12     33.94 o 
   1  12  12       24.95       43.63     35.88 o 
   2  12  12      105.08       16.61     52.94 o 
   3  12  12        6.58       44.11     42.21 o 
   4  12  12      300.92      261.05     58.05 o 
   5  12  12       75.59       45.37     51.18 o 
  -6  13  12       97.46      164.64     51.30 o 
  -5  13  12      103.47      151.34     49.65 o 
  -4  13  12      244.72      207.29     49.33 o 
  -3  13  12      515.63      497.85     51.64 o 
  -2  13  12      106.93      163.10     36.51 o 
  -1  13  12       55.81       51.36     39.57 o 
   0  13  12       65.37       77.94     31.17 o 
   1  13  12      123.00       85.68     39.52 o 
   2  13  12       16.69      -22.50     52.05 o 
   3  13  12        2.19      -37.20     42.81 o 
   4  13  12      104.60      107.19     52.58 o 
  -5  14  12      323.36      291.43     55.99 o 
  -4  14  12        0.90       54.17     44.82 o 
  -3  14  12        5.75      -32.97     32.97 o 
  -2  14  12       25.77       50.13     51.52 o 
  -1  14  12       39.18       26.85     43.93 o 
   0  14  12      481.83      629.69     60.24 o 
   1  14  12        1.32       25.80     55.09 o 
   2  14  12       66.99       71.78     61.96 o 
   3  14  12      265.33      357.33     60.86 o 
   4  14  12      115.96      162.98     79.28 o 
  -4  15  12       42.98       73.42     79.01 o 
  -3  15  12       18.18      -41.11     41.11 o 
  -2  15  12        1.86        2.97     41.49 o 
  -1  15  12      620.88      675.06     63.73 o 
   0  15  12       24.42      -16.96     53.03 o 
   2  15  12        1.70      -57.23     57.23 o 
   3  15  12      401.48      401.50     89.46 o 
  -3  16  12      111.94       87.28     71.78 o 
  -2  16  12      454.45      239.01     72.94 o 
  -1  16  12        6.90       42.98     45.48 o 
   0  16  12        1.46      -52.23     52.23 o 
  -9   0  13      327.68       87.94     67.14 o 
  -7   0  13       51.19        3.75     32.83 o 
  -5   0  13      884.49      864.90    107.85 o 
  -3   0  13       36.79       14.65     22.24 o 
  -1   0  13     8058.78     7271.91    225.70 o 
   1   0  13      959.81      802.20     73.30 o 
   3   0  13     2070.89     2036.34    114.99 o 
   5   0  13      621.62      598.90     79.10 o 
   7   0  13       71.79       91.42     64.55 o 
  -9   1  13       65.83       38.99     46.83 o 
  -8   1  13      114.31       78.89     41.84 o 
  -7   1  13      850.48      796.07     65.54 o 
  -6   1  13      407.63      434.13     32.14 o 
  -5   1  13       57.61       98.88     20.72 o 
  -4   1  13      717.50      775.48     35.69 o 
  -3   1  13     1515.98     1531.77     45.58 o 
  -2   1  13      182.97      160.41     20.31 o 
  -1   1  13      170.85      179.53     33.24 o 
   0   1  13     1048.30     1046.74    102.09 o 
   1   1  13     2852.75     3023.26     94.44 o 
   2   1  13      255.48      200.62     35.23 o 
   3   1  13     1509.30     1453.00     70.55 o 
   4   1  13      258.84      301.28     43.08 o 
   5   1  13        0.16       10.34     33.27 o 
   6   1  13      153.81      104.31     52.94 o 
   7   1  13      465.23      432.22     48.20 o 
  -9   2  13      158.40      154.81     49.58 o 
  -8   2  13      149.03      143.81     35.75 o 
  -7   2  13      661.19      676.12     68.50 o 
  -6   2  13      396.55      427.52     32.52 o 
  -5   2  13       30.60       39.72     19.39 o 
  -4   2  13      153.66      173.37     22.32 o 
  -3   2  13      351.22      345.02     32.74 o 
  -2   2  13     2738.62     2723.91     62.02 o 
  -1   2  13     1049.41     1138.77     60.41 o 
   0   2  13     1127.00     1232.72     61.89 o 
   1   2  13     1640.29     1608.42     70.17 o 
   2   2  13     1415.01     1276.93     64.48 o 
   3   2  13      722.37      666.53     52.14 o 
   4   2  13      397.48      513.92     70.49 o 
   5   2  13       72.98       48.90     30.11 o 
   6   2  13      644.09      654.33     68.20 o 
   7   2  13      417.72      440.43     48.84 o 
  -9   3  13        8.04       -7.60     40.78 o 
  -8   3  13        4.79        3.12     38.47 o 
  -7   3  13     1085.66     1133.71     61.37 o 
  -6   3  13      881.66      944.39     50.69 o 
  -5   3  13      653.22      675.34     35.49 o 
  -4   3  13      653.46      656.15     40.99 o 
  -3   3  13       86.81       89.00     19.19 o 
  -2   3  13      104.74       92.46     18.93 o 
  -1   3  13      470.13      522.78     44.68 o 
   0   3  13       69.52       60.62     28.71 o 
   1   3  13      759.78      825.15     43.41 o 
   2   3  13        0.46       -8.62     22.29 o 
   3   3  13      249.10      232.20     32.21 o 
   4   3  13       49.79       11.29     27.23 o 
   5   3  13     2178.48     2283.79     76.14 o 
   6   3  13       92.86       72.43     34.57 o 
   7   3  13       15.80       56.39     37.22 o 
  -9   4  13      204.29      140.43     48.48 o 
  -8   4  13      127.06       95.06     43.84 o 
  -7   4  13      496.07      562.60     45.87 o 
  -6   4  13      156.21      164.53     33.25 o 
  -5   4  13        4.17       18.07     17.97 o 
  -4   4  13      168.72      147.99     22.38 o 
  -3   4  13      129.25      103.53     19.88 o 
  -2   4  13      101.02       73.23     24.09 o 
  -1   4  13      957.36      892.06     54.38 o 
   0   4  13     1299.75     1345.83     82.99 o 
   1   4  13      501.45      499.13     37.15 o 
   2   4  13      913.66     1068.48     50.58 o 
   3   4  13     1031.30     1013.46     64.75 o 
   4   4  13      772.34      894.18     84.70 o 
   5   4  13      105.67       70.85     32.39 o 
   6   4  13       36.81       43.64     34.07 o 
   7   4  13      509.02      618.35     70.29 o 
  -9   5  13      146.56      147.85     78.03 o 
  -8   5  13      613.86      652.83     63.82 o 
  -7   5  13      899.76     1002.38     69.86 o 
  -6   5  13       24.84       29.25     31.78 o 
  -5   5  13      575.28      611.50     42.00 o 
  -4   5  13      498.71      513.12     49.90 o 
  -3   5  13        1.73        3.63     17.38 o 
  -2   5  13      213.27      212.70     23.17 o 
  -1   5  13      187.19      225.39     36.43 o 
   0   5  13       53.36       41.44     27.99 o 
   1   5  13       12.78      -35.04     35.04 o 
   2   5  13        0.05      -11.85     22.98 o 
   3   5  13      252.72      302.93     35.82 o 
   4   5  13      702.73      621.88     46.14 o 
   5   5  13       40.23       47.84     32.66 o 
   6   5  13       76.08       55.35     78.26 o 
   7   5  13       28.42       60.98    126.60 o 
  -9   6  13      165.60      178.15     55.27 o 
  -8   6  13       34.92       33.47     44.97 o 
  -7   6  13        5.63       38.80     32.26 o 
  -6   6  13       30.56       78.18     32.18 o 
  -5   6  13     1605.80     1715.40     64.00 o 
  -4   6  13      228.55      163.88     25.65 o 
  -3   6  13        4.52        1.47     18.50 o 
  -2   6  13        9.29      -11.94     19.62 o 
  -1   6  13     1790.59     1755.48    108.08 o 
   0   6  13      697.04      673.52     51.22 o 
   1   6  13        2.12        7.52     27.46 o 
   2   6  13        9.39       25.88     25.57 o 
   3   6  13        0.93       12.63     28.75 o 
   4   6  13      353.59      391.68     51.39 o 
   5   6  13       79.95       55.05     37.76 o 
   6   6  13       51.64       54.71     48.35 o 
   7   6  13        8.29      -46.95     46.95 o 
  -8   7  13        2.33      -10.91     40.91 o 
  -7   7  13      266.30      293.53     52.14 o 
  -6   7  13      362.90      370.61     90.68 o 
  -5   7  13      397.02      332.28     44.75 o 
  -4   7  13      133.75       85.89     43.86 o 
  -3   7  13     1470.64     1460.89     47.56 o 
  -2   7  13       55.99       66.82     25.73 o 
  -1   7  13     1196.67     1225.90     53.89 o 
   0   7  13      588.79      485.63     46.97 o 
   1   7  13      763.66      725.25     55.45 o 
   2   7  13      291.77      326.29     36.43 o 
   3   7  13     1925.62     2008.91     71.91 o 
   4   7  13      600.49      677.11     49.76 o 
   5   7  13      114.21      172.77     49.13 o 
   6   7  13      322.09      358.92     59.82 o 
  -8   8  13        8.24       22.18    102.50 o 
  -7   8  13       70.47       20.81     41.41 o 
  -6   8  13       12.66       64.95     31.74 o 
  -5   8  13      467.31      472.80     82.27 o 
  -4   8  13      934.43      927.49     58.12 o 
  -3   8  13      486.56      490.54     38.27 o 
  -2   8  13     2238.21     2293.89     96.81 o 
  -1   8  13      804.84      811.28     44.35 o 
   0   8  13       20.15        9.98     30.31 o 
   1   8  13      929.22      919.23    186.11 o 
   2   8  13     1753.05     1855.02     67.47 o 
   3   8  13      312.39      367.18     41.01 o 
   4   8  13        2.33       -7.99     33.39 o 
   5   8  13       50.02       26.77     44.29 o 
   6   8  13      698.92      752.08     75.23 o 
  -8   9  13       30.60       19.46     43.36 o 
  -7   9  13        3.23        5.31     41.86 o 
  -6   9  13      964.21      989.25     58.15 o 
  -5   9  13        9.06      -28.71     31.37 o 
  -4   9  13        1.10        7.07     25.28 o 
  -3   9  13       58.31       30.52     27.23 o 
  -2   9  13      968.99      941.11     48.79 o 
  -1   9  13      196.70      311.49     34.41 o 
   0   9  13      121.51       90.37     36.15 o 
   1   9  13       63.07       71.28     36.52 o 
   2   9  13       80.47      173.14    101.38 o 
   3   9  13        4.06      -13.87     51.73 o 
   4   9  13       36.39       64.60     44.83 o 
   5   9  13      238.68      244.33     73.88 o 
   6   9  13      191.10      192.31     57.09 o 
  -7  10  13      310.90      244.39     74.91 o 
  -6  10  13      114.82       83.53     43.19 o 
  -5  10  13       63.96       77.15     32.34 o 
  -4  10  13      200.94      164.36     35.10 o 
  -3  10  13      556.82      600.37     44.78 o 
  -2  10  13      675.56      653.98     90.17 o 
  -1  10  13      241.30      149.48     30.66 o 
   0  10  13      600.76      683.54     56.84 o 
   1  10  13      104.40       29.20     36.01 o 
   2  10  13      177.22      209.19     45.20 o 
   3  10  13     1264.71     1454.56     67.50 o 
   4  10  13      296.14      292.66     55.72 o 
   5  10  13        1.78      -13.66     44.61 o 
  -7  11  13       66.84      126.12     63.93 o 
  -6  11  13        0.78      -41.91     58.52 o 
  -5  11  13        0.43       -3.57     31.91 o 
  -4  11  13      283.26      311.73     40.40 o 
  -3  11  13        2.56      -28.25     28.25 o 
  -2  11  13       84.31      108.43     48.08 o 
  -1  11  13      401.99      390.51     39.18 o 
   0  11  13       50.16      124.19     40.15 o 
   1  11  13      101.29      132.85     42.10 o 
   2  11  13       66.48        6.60     75.76 o 
   3  11  13        0.67       36.57     43.17 o 
   4  11  13      234.45      247.68     57.05 o 
   5  11  13       83.32       81.86     52.59 o 
  -6  12  13      265.26      314.78    187.40 o 
  -5  12  13       44.27       20.90     40.17 o 
  -4  12  13      198.62      186.93     38.81 o 
  -3  12  13        0.84       14.53     31.30 o 
  -2  12  13       68.26      117.98     66.25 o 
  -1  12  13        0.58       -2.08     47.32 o 
   0  12  13     1370.15     1297.89    100.89 o 
   1  12  13        7.07       22.83     38.33 o 
   2  12  13      218.50      137.32     63.12 o 
   3  12  13      195.86      156.27     51.63 o 
   4  12  13      609.54      722.25     74.18 o 
  -6  13  13       50.26       98.71     50.45 o 
  -5  13  13      185.84      132.47     50.13 o 
  -4  13  13       23.51        0.13     34.17 o 
  -3  13  13      143.76       74.95     42.33 o 
  -2  13  13       16.23      -21.67     37.95 o 
  -1  13  13      625.13      721.34     75.04 o 
   0  13  13        6.30      -16.96     57.32 o 
   1  13  13       21.88      -11.84     39.36 o 
   2  13  13       30.32       54.19     60.53 o 
   3  13  13      345.79      495.51     90.89 o 
   4  13  13       76.49       41.99     51.79 o 
  -5  14  13      246.74      230.01    130.89 o 
  -4  14  13       31.23       62.76     71.51 o 
  -3  14  13        8.21       49.39     43.26 o 
  -2  14  13      398.01      388.01     63.35 o 
  -1  14  13        0.47       27.81     40.10 o 
   0  14  13       45.00      119.01     66.87 o 
   1  14  13       16.64       -4.20     57.85 o 
   2  14  13      391.22      544.17     87.41 o 
   3  14  13        0.16       -3.04     68.30 o 
  -3  15  13       20.88      111.25     67.85 o 
  -2  15  13      107.09      105.54     48.30 o 
  -1  15  13        0.38      -27.76     41.88 o 
  -8   0  14        4.04        3.39     54.10 o 
  -6   0  14      316.20      418.60    123.21 o 
  -4   0  14     2202.84     2111.43     79.77 o 
  -2   0  14       59.37       15.98     38.12 o 
   0   0  14     4933.58     5144.95    185.88 o 
   2   0  14        6.92      -22.23     37.86 o 
   4   0  14       15.95       35.27     50.80 o 
   6   0  14     1041.41      917.91    101.33 o 
  -9   1  14      305.03      421.39     59.66 o 
  -8   1  14       22.54      -27.10     27.10 o 
  -7   1  14      208.46      203.29     32.46 o 
  -6   1  14      998.77     1052.97     45.87 o 
  -5   1  14       12.49        3.35     19.07 o 
  -4   1  14      311.30      314.83     27.54 o 
  -3   1  14     1551.27     1545.91     47.50 o 
  -2   1  14     2106.56     1972.18     78.25 o 
  -1   1  14      502.71      458.09     45.83 o 
   0   1  14     1425.44     1331.53     68.09 o 
   1   1  14     1106.72     1068.27     85.71 o 
   2   1  14      523.15      451.73     45.83 o 
   3   1  14     1120.90     1225.33     68.45 o 
   4   1  14      466.90      498.30     51.56 o 
   5   1  14      336.42      343.52     51.45 o 
   6   1  14       78.61       19.38     52.50 o 
   7   1  14      115.69       92.65     41.85 o 
  -9   2  14      220.07      162.07     48.88 o 
  -8   2  14        2.75      -27.98     27.98 o 
  -7   2  14      194.99      202.94     35.28 o 
  -6   2  14      735.32      787.47     41.71 o 
  -5   2  14      670.64      667.45     42.13 o 
  -4   2  14        8.76       13.53     17.64 o 
  -3   2  14      562.99      520.96     30.66 o 
  -2   2  14      757.54      780.02     54.63 o 
  -1   2  14      124.93       92.85     31.85 o 
   0   2  14       51.29       75.89     30.10 o 
   1   2  14      159.82      165.76     36.18 o 
   2   2  14      396.66      355.69     49.73 o 
   3   2  14      349.91      341.45     44.56 o 
   4   2  14     1179.57     1154.59     78.26 o 
   5   2  14       59.89       61.05     32.98 o 
   6   2  14        0.38       14.25     51.27 o 
   7   2  14      554.79      593.77     87.79 o 
  -9   3  14       53.97       38.05     44.85 o 
  -8   3  14      110.78      123.64     35.68 o 
  -7   3  14      355.26      361.46     41.34 o 
  -6   3  14       74.71       64.16     29.33 o 
  -5   3  14      580.04      559.60     34.98 o 
  -4   3  14        8.59      -15.87     17.67 o 
  -3   3  14       18.38      -15.24     16.73 o 
  -2   3  14      469.49      481.50     46.29 o 
  -1   3  14       71.12       72.87     30.55 o 
   0   3  14     1792.65     1763.22     75.26 o 
   1   3  14      246.16      192.86     36.78 o 
   2   3  14      197.64      208.27     32.15 o 
   3   3  14      432.34      464.52     55.80 o 
   4   3  14       39.22      -15.13     28.03 o 
   5   3  14        4.39       17.34     31.81 o 
   6   3  14      673.87      751.36     55.89 o 
   7   3  14        1.64        0.98     38.40 o 
  -9   4  14       37.89       -2.67     42.01 o 
  -8   4  14      226.89      244.67     40.73 o 
  -7   4  14        0.23       -5.22     28.32 o 
  -6   4  14     1039.69      991.84     60.69 o 
  -5   4  14      448.89      433.57     32.64 o 
  -4   4  14      183.95      173.66     24.53 o 
  -3   4  14        1.45      -17.12     17.12 o 
  -2   4  14       79.56       61.43     31.23 o 
  -1   4  14       69.38       49.23     28.69 o 
   0   4  14     1966.82     1942.71     79.67 o 
   1   4  14      286.08      260.53     40.15 o 
   2   4  14      271.79      311.87     35.96 o 
   3   4  14       91.35       59.35     30.59 o 
   4   4  14     2078.47     2185.25     75.69 o 
   5   4  14      144.35      127.37     36.36 o 
   6   4  14      123.79       43.86     36.42 o 
  -8   5  14       93.35       53.81     43.41 o 
  -7   5  14        1.52        4.60     29.99 o 
  -6   5  14      134.75      132.15     32.95 o 
  -5   5  14        8.98       23.02     25.83 o 
  -4   5  14       80.27       52.78     21.69 o 
  -3   5  14      437.21      388.75     29.66 o 
  -2   5  14      717.29      682.79     40.78 o 
  -1   5  14     2202.80     2185.13     84.69 o 
   0   5  14       29.62       46.39     39.33 o 
   1   5  14     1257.42     1199.67     66.50 o 
   2   5  14       66.15       83.90     29.55 o 
   3   5  14     1898.51     1986.18     70.95 o 
   4   5  14       29.02      -28.10     28.10 o 
   5   5  14       59.65       62.85     56.06 o 
   6   5  14      126.16       20.64    117.36 o 
  -8   6  14      301.78      273.06     57.47 o 
  -7   6  14        3.49       28.87     33.05 o 
  -6   6  14      336.78      415.53     43.58 o 
  -5   6  14     1653.43     1659.77     65.06 o 
  -4   6  14      164.62      108.58     24.42 o 
  -3   6  14      175.43      177.77     35.67 o 
  -2   6  14      127.56       56.69     24.97 o 
  -1   6  14      156.35      138.77     36.44 o 
   0   6  14       11.55      -26.98     26.98 o 
   1   6  14        8.90       35.93     31.03 o 
   2   6  14      823.31      714.58     75.09 o 
   3   6  14       47.67       27.28     30.26 o 
   4   6  14      174.44      211.20     38.17 o 
   5   6  14       93.69       74.23     36.80 o 
   6   6  14      197.17      121.13     55.06 o 
  -8   7  14      114.87      166.55     52.61 o 
  -7   7  14       36.61       48.30     44.38 o 
  -6   7  14     1022.12     1028.73     58.80 o 
  -5   7  14       19.64      -17.31     27.42 o 
  -4   7  14       33.33       44.92     26.67 o 
  -3   7  14       26.84        2.31     21.29 o 
  -2   7  14     1589.06     1526.75     58.20 o 
  -1   7  14      170.41      194.70     38.85 o 
   0   7  14       11.06       17.11     39.19 o 
   1   7  14     1034.33     1079.97     67.15 o 
   2   7  14      194.19      152.73     40.94 o 
   3   7  14       76.35       73.36     32.93 o 
   4   7  14      284.49      309.16     81.12 o 
   5   7  14      555.88      702.80     76.87 o 
   6   7  14        1.21       35.00     48.65 o 
  -8   8  14       19.32       36.94     77.45 o 
  -7   8  14      754.92      731.72     70.09 o 
  -6   8  14       55.62       73.58     33.88 o 
  -5   8  14        7.87      -26.39     26.39 o 
  -4   8  14      175.52      141.28     32.49 o 
  -3   8  14     1168.96     1055.84     86.42 o 
  -2   8  14       47.12       69.51     27.42 o 
  -1   8  14       62.92       78.68     35.70 o 
   0   8  14      201.33      242.08     43.16 o 
   1   8  14       25.96       55.60     37.03 o 
   2   8  14        0.54        9.91     41.20 o 
   3   8  14        9.55       -1.16     31.11 o 
   4   8  14        0.56        9.22     33.54 o 
   5   8  14      375.19      346.45     61.84 o 
  -7   9  14       13.67      -19.11     41.84 o 
  -6   9  14       41.34       -9.01     31.75 o 
  -5   9  14      129.03       75.40     33.83 o 
  -4   9  14      671.86      670.25     47.66 o 
  -3   9  14      328.42      332.55     47.38 o 
  -2   9  14      214.82      169.54     42.15 o 
  -1   9  14       16.32       -5.15     59.64 o 
   0   9  14      255.09      151.77     41.92 o 
   1   9  14      925.43      962.15     66.99 o 
   2   9  14      365.66      446.11    112.45 o 
   3   9  14        0.05       28.53     34.04 o 
   4   9  14       47.07       57.94     47.43 o 
   5   9  14      236.99      275.70     59.32 o 
  -7  10  14      184.48      117.32     49.84 o 
  -6  10  14        9.92       22.41     33.39 o 
  -5  10  14      236.00      200.66     39.45 o 
  -4  10  14       87.72       85.53     32.39 o 
  -3  10  14       86.13      125.98     41.43 o 
  -2  10  14     2145.81     2397.71     96.10 o 
  -1  10  14      233.02      234.65     46.01 o 
   0  10  14      627.23      657.53     59.12 o 
   1  10  14       47.85        7.94     79.51 o 
   2  10  14      548.86      666.62     70.49 o 
   3  10  14        0.07       37.12     52.94 o 
   4  10  14      492.54      477.31     65.33 o 
   5  10  14        7.97       -3.75     50.65 o 
  -6  11  14        3.35      -40.64     40.64 o 
  -5  11  14      438.97      411.26     46.76 o 
  -4  11  14       32.65       37.94     33.09 o 
  -3  11  14       12.34       13.32     37.62 o 
  -2  11  14       34.37       54.86     40.80 o 
  -1  11  14     1853.61     1981.18     89.63 o 
   0  11  14       36.20       43.17     44.91 o 
   1  11  14      160.67      142.54     44.50 o 
   2  11  14      233.41      184.63     76.43 o 
   3  11  14      654.70      533.37     88.30 o 
   4  11  14       20.84       24.55     49.73 o 
  -5  12  14      354.04      326.41     70.05 o 
  -4  12  14       26.33       -1.59     33.06 o 
  -3  12  14        1.77      -22.22     36.72 o 
  -2  12  14       34.42       15.99     47.10 o 
  -1  12  14      120.80       41.61     61.96 o 
   0  12  14        3.56      -22.36     38.48 o 
   1  12  14       29.06       -4.58     39.99 o 
   2  12  14      279.06      275.97     74.82 o 
   3  12  14        0.21      -20.98     63.75 o 
  -5  13  14       93.37      130.28     50.06 o 
  -4  13  14       33.40       35.74     35.15 o 
  -3  13  14       97.80      121.47     47.50 o 
  -2  13  14       68.36        3.99     43.38 o 
  -1  13  14      223.22      174.64     67.68 o 
   0  13  14        0.01       -4.73     60.27 o 
   1  13  14        6.71      -40.27     40.27 o 
   2  13  14       24.84       37.05     66.07 o 
  -3  14  14       64.77       57.72     45.41 o 
  -2  14  14       76.51       93.16     46.65 o 
  -1  14  14       21.95       57.50     68.75 o 
   0  14  14        8.56        9.64     64.64 o 
   1  14  14        0.62      -20.71     60.27 o 
  -7   0  15      519.55      603.08    130.35 o 
  -5   0  15      249.41      310.65     42.51 o 
  -3   0  15     1855.93     1711.53    110.35 o 
  -1   0  15      314.87      352.93     62.68 o 
   1   0  15     1649.04     1515.47    104.73 o 
   3   0  15      296.47      225.70     59.55 o 
   5   0  15       26.28      104.46     60.89 o 
  -8   1  15      168.27      205.60     39.69 o 
  -7   1  15      499.13      453.04     45.13 o 
  -6   1  15        2.78       17.33     23.51 o 
  -5   1  15      957.75      999.62     44.48 o 
  -4   1  15     1191.73     1395.58     50.23 o 
  -3   1  15      223.47      279.74     76.29 o 
  -2   1  15      257.70      242.66     40.09 o 
  -1   1  15      960.41     1040.20     63.69 o 
   0   1  15      454.13      451.94     47.85 o 
   1   1  15      109.90      106.18     34.12 o 
   2   1  15      245.71      252.55     68.26 o 
   3   1  15       67.26       79.01     36.59 o 
   4   1  15       57.29       28.27     37.80 o 
   5   1  15      701.97      720.37     88.70 o 
   6   1  15      282.41      276.69     61.13 o 
  -8   2  15        6.55       -1.60     32.02 o 
  -7   2  15        1.24       -0.27     29.00 o 
  -6   2  15       30.02       10.90     23.14 o 
  -5   2  15      223.34      223.10     28.13 o 
  -4   2  15      466.33      501.58     33.10 o 
  -3   2  15       30.26       42.59     51.34 o 
  -2   2  15      775.64      827.91     58.52 o 
  -1   2  15     3239.25     3294.63    106.06 o 
   0   2  15     1417.39     1386.54    118.08 o 
   1   2  15      203.56      258.00     41.33 o 
   2   2  15     1448.26     1462.30     74.50 o 
   3   2  15      239.42      204.81     42.26 o 
   4   2  15      472.98      394.09     42.66 o 
   5   2  15      344.00      292.00     47.02 o 
   6   2  15      240.44      272.76     55.91 o 
  -8   3  15       41.11        2.78     32.47 o 
  -7   3  15      479.36      488.71     61.18 o 
  -6   3  15      133.41      154.83     33.48 o 
  -5   3  15       42.49       31.06     22.42 o 
  -4   3  15      137.64      120.30     24.04 o 
  -3   3  15      930.43      997.38     77.27 o 
  -2   3  15       73.87       73.26     33.28 o 
  -1   3  15      725.67      575.63     51.18 o 
   0   3  15       41.07       12.68     29.84 o 
   1   3  15     1709.12     1529.04    124.86 o 
   2   3  15      264.74      307.75     45.56 o 
   3   3  15      664.77      585.96     46.10 o 
   4   3  15        7.73       51.12     48.05 o 
   5   3  15       28.34       10.90     33.91 o 
   6   3  15        3.08      -31.66     35.06 o 
  -8   4  15      113.48      145.01     42.40 o 
  -7   4  15      213.43      180.19     37.41 o 
  -6   4  15        5.25      -15.44     35.90 o 
  -5   4  15      961.01      969.89     44.82 o 
  -4   4  15      139.07      150.57     25.50 o 
  -3   4  15      157.10      198.95     36.35 o 
  -2   4  15      327.27      319.36     44.78 o 
  -1   4  15     1462.16     1506.64     74.36 o 
   0   4  15      119.53       81.60     37.99 o 
   1   4  15        6.82      -21.72     30.30 o 
   2   4  15      553.66      541.90     53.64 o 
   3   4  15      575.99      664.11     48.94 o 
   4   4  15      382.95      373.18     43.10 o 
   5   4  15      448.94      495.64     49.60 o 
   6   4  15      146.77      211.59     45.00 o 
  -8   5  15      442.48      447.21     48.18 o 
  -7   5  15       79.77       65.65     33.96 o 
  -6   5  15      978.24      934.90     71.72 o 
  -5   5  15        1.80       20.59     33.64 o 
  -4   5  15      539.72      615.86     65.07 o 
  -3   5  15      108.21       84.47     26.99 o 
  -2   5  15      141.81      113.45     35.48 o 
  -1   5  15       55.26       14.57     30.92 o 
   0   5  15      187.06      118.40     43.75 o 
   1   5  15       17.15      -12.15     30.74 o 
   2   5  15        0.07       -8.54     33.24 o 
   3   5  15        6.50      -15.14     30.00 o 
   4   5  15        1.89      -16.86     31.95 o 
   5   5  15      131.45       57.51     36.98 o 
   6   5  15      159.10       94.70     98.17 o 
  -8   6  15      132.75      100.57     64.19 o 
  -7   6  15      325.90      223.84     49.24 o 
  -6   6  15      132.74      135.80     41.75 o 
  -5   6  15        6.89      -14.15     28.22 o 
  -4   6  15      722.37      612.75     38.08 o 
  -3   6  15      236.10      211.30     33.28 o 
  -2   6  15      401.67      507.54     50.12 o 
  -1   6  15      119.75       51.62     34.51 o 
   0   6  15        0.12      -11.38     30.83 o 
   1   6  15       42.20       30.46     35.00 o 
   2   6  15      663.05      765.42     62.91 o 
   3   6  15       94.42       59.34     34.52 o 
   4   6  15       13.53       18.79     35.14 o 
   5   6  15       57.39       44.87     37.76 o 
  -7   7  15       57.90      -25.52     42.84 o 
  -6   7  15       11.09       11.59     31.59 o 
  -5   7  15      210.98      162.06     33.97 o 
  -4   7  15      669.08      730.47     48.36 o 
  -3   7  15       21.04      -10.02     24.91 o 
  -2   7  15       51.47        8.66     33.74 o 
  -1   7  15      471.83      498.00     51.80 o 
   0   7  15       80.82      118.39     39.35 o 
   1   7  15      317.79      208.50     54.42 o 
   2   7  15       74.51      114.79     44.64 o 
   3   7  15      387.17      361.85     52.85 o 
   4   7  15      138.28       46.27     67.53 o 
   5   7  15      286.31      308.59     59.07 o 
  -7   8  15       82.34       55.49     42.92 o 
  -6   8  15       21.64       12.21     32.47 o 
  -5   8  15      182.34      105.30     34.42 o 
  -4   8  15       66.74       77.07     38.03 o 
  -3   8  15       80.31        6.62     34.15 o 
  -2   8  15      300.72      272.99     46.29 o 
  -1   8  15      203.23       83.26     50.31 o 
   0   8  15     2489.16     2705.83    102.04 o 
   1   8  15       81.23       63.65     78.79 o 
   2   8  15      129.76       94.61     43.11 o 
   3   8  15       36.23      -34.24     37.36 o 
   4   8  15      620.61      697.04     55.69 o 
   5   8  15       10.28       18.19     49.62 o 
  -6   9  15      121.30       83.67     37.21 o 
  -5   9  15       28.49       77.99     34.92 o 
  -4   9  15      561.92      589.03    102.58 o 
  -3   9  15     1175.43     1353.56     96.92 o 
  -2   9  15       18.69       42.17     37.99 o 
  -1   9  15       29.65       41.55     39.86 o 
   0   9  15       97.57       35.03     40.98 o 
   1   9  15      425.82      466.37     55.88 o 
   2   9  15      188.58      203.56     53.08 o 
   3   9  15      214.30      175.60     49.11 o 
   4   9  15      186.27      110.95     53.28 o 
  -6  10  15      103.82      133.58     55.01 o 
  -5  10  15      247.33      190.15     43.36 o 
  -4  10  15        9.20      -40.69     47.63 o 
  -3  10  15        0.35      -42.45     50.44 o 
  -2  10  15       78.44       48.66     59.37 o 
  -1  10  15      435.92      381.48     53.34 o 
   0  10  15       87.98      114.31     43.40 o 
   1  10  15       31.05      -24.71     38.07 o 
   2  10  15      109.87      167.82     48.07 o 
   3  10  15      110.23       73.44     48.12 o 
   4  10  15       46.38       68.12     69.10 o 
  -5  11  15        0.00      -47.38     47.38 o 
  -4  11  15        3.56       12.58     42.12 o 
  -3  11  15      159.27      143.01     70.53 o 
  -2  11  15      421.32      773.36     98.48 o 
  -1  11  15       63.84       60.41     42.22 o 
   0  11  15        1.06      -15.73     38.30 o 
   1  11  15        0.33        6.02     66.83 o 
   2  11  15      228.30      153.70     50.87 o 
   3  11  15      148.89      174.19     75.26 o 
  -4  12  15       57.84       32.24     43.52 o 
  -3  12  15       22.75       19.98     42.77 o 
  -2  12  15      365.67      268.56     77.94 o 
  -1  12  15       66.64      108.57     68.48 o 
   0  12  15        0.49       51.17     42.58 o 
   1  12  15        8.58       -0.35     42.44 o 
   2  12  15      100.47      160.62     70.71 o 
  -3  13  15       83.06       67.66     47.15 o 
  -2  13  15       57.96       28.48     68.30 o 
  -1  13  15       75.07       78.48     68.03 o 
   0  13  15        4.23       31.61     65.80 o 
   1  13  15      597.47      708.59     69.56 o 
  -8   0  16       49.66       80.35     63.03 o 
  -6   0  16     2748.27     2666.16    102.46 o 
  -4   0  16      282.60      298.56     65.80 o 
  -2   0  16     2861.37     2783.18    142.23 o 
   0   0  16      428.28      486.59     73.84 o 
   2   0  16     2305.39     2305.97    132.05 o 
   4   0  16     1168.80     1171.11    109.19 o 
  -8   1  16        8.52       59.18     42.75 o 
  -7   1  16       20.89       56.81     32.04 o 
  -6   1  16        6.03       23.50     25.22 o 
  -5   1  16      244.83      257.09     30.47 o 
  -4   1  16      801.07      808.56     62.48 o 
  -3   1  16     1112.51     1066.37     94.24 o 
  -2   1  16       11.58      -13.38     30.62 o 
  -1   1  16      252.06      189.79     50.40 o 
   0   1  16     1456.04     1281.63     72.10 o 
   1   1  16     1008.18      891.19    103.79 o 
   2   1  16       35.27       15.75     32.37 o 
   3   1  16       36.00       24.65     37.40 o 
   4   1  16      165.68      210.81     47.14 o 
   5   1  16      255.12      254.62     54.89 o 
  -8   2  16       15.11       35.02     32.38 o 
  -7   2  16      182.94      128.99     35.61 o 
  -6   2  16      304.19      376.79     35.44 o 
  -5   2  16      583.89      628.73     39.62 o 
  -4   2  16      912.03      893.17     64.55 o 
  -3   2  16      315.15      274.65     52.10 o 
  -2   2  16       28.70       30.64     33.29 o 
  -1   2  16      133.47      158.44     39.23 o 
   0   2  16      226.11      193.14     51.34 o 
   1   2  16       44.75       50.06     34.08 o 
   2   2  16       10.22       -4.98     32.64 o 
   3   2  16        1.45       64.61     32.14 o 
   4   2  16        1.50       43.93     35.40 o 
   5   2  16       47.79      -17.27     47.72 o 
  -8   3  16      350.51      382.03     46.93 o 
  -7   3  16      103.49       72.92     36.48 o 
  -6   3  16      843.51      833.40     57.46 o 
  -5   3  16      124.44       92.67     26.73 o 
  -4   3  16      711.03      761.17     60.04 o 
  -3   3  16      153.97       98.35     37.56 o 
  -2   3  16      725.26      726.29     68.61 o 
  -1   3  16       57.23      123.97     36.68 o 
   0   3  16      192.47      194.49     40.56 o 
   1   3  16      286.46      262.19     70.76 o 
   2   3  16       72.79      102.00     38.77 o 
   3   3  16       30.46       37.22     31.29 o 
   4   3  16      542.56      583.56     50.52 o 
   5   3  16        0.11      -35.12     35.12 o 
  -7   4  16      255.12      258.36     40.59 o 
  -6   4  16       88.44       69.60     32.05 o 
  -5   4  16        8.51       -4.31     24.74 o 
  -4   4  16        3.44      -24.84     24.84 o 
  -3   4  16      317.02      308.78     63.39 o 
  -2   4  16      144.95       77.61     59.91 o 
  -1   4  16      184.99      172.12     41.01 o 
   0   4  16      314.75      336.67     62.99 o 
   1   4  16      302.36      251.11     63.39 o 
   2   4  16       95.09       32.89     39.07 o 
   3   4  16       76.38      128.79     48.79 o 
   4   4  16       68.86       41.52     51.54 o 
   5   4  16       41.75        3.55     37.52 o 
  -7   5  16       15.42       19.31     32.50 o 
  -6   5  16      107.29      114.38     43.36 o 
  -5   5  16        1.35       -2.20     28.70 o 
  -4   5  16        4.83       -4.90     26.64 o 
  -3   5  16      148.27       64.24     36.35 o 
  -2   5  16      120.64       69.34     37.36 o 
  -1   5  16       25.00       63.64     35.86 o 
   0   5  16      333.51      279.33     46.65 o 
   1   5  16     1489.36     1362.15     77.49 o 
   2   5  16      475.70      420.44     89.24 o 
   3   5  16      237.67      239.73     50.48 o 
   4   5  16      353.39      282.94     80.14 o 
   5   5  16      497.38      413.92     51.73 o 
  -7   6  16       82.68       83.29     42.34 o 
  -6   6  16      211.35      228.68     40.60 o 
  -5   6  16       99.55       53.26     31.98 o 
  -4   6  16      170.72       92.71     51.25 o 
  -3   6  16        6.36       24.24     35.36 o 
  -2   6  16      735.52      598.27     56.95 o 
  -1   6  16       91.27       92.12     39.18 o 
   0   6  16      498.55      459.04     58.70 o 
   1   6  16      120.31      135.54     43.13 o 
   2   6  16      784.27      753.18     64.11 o 
   3   6  16        0.07      -18.32     38.95 o 
   4   6  16      159.19      111.63     41.02 o 
  -7   7  16       62.04       -7.32     36.74 o 
  -6   7  16      111.81      115.26     38.62 o 
  -5   7  16       32.03      -17.63     30.23 o 
  -4   7  16      655.96      611.84    103.08 o 
  -3   7  16       65.10       50.74     86.56 o 
  -2   7  16       98.18       51.13     38.57 o 
  -1   7  16      864.98     1000.06     68.41 o 
   0   7  16      429.52      392.80     52.83 o 
   1   7  16       58.13       77.44     46.47 o 
   2   7  16        6.47      -20.75     37.50 o 
   3   7  16      354.96      394.74     62.63 o 
   4   7  16       79.69       63.53     46.61 o 
  -6   8  16      325.71      250.12     53.90 o 
  -5   8  16      783.19      865.00     69.54 o 
  -4   8  16       43.70      -22.86     36.06 o 
  -3   8  16       58.94      137.05     60.62 o 
  -2   8  16      135.11      115.93     44.25 o 
  -1   8  16      160.39      195.69     66.96 o 
   0   8  16        3.05       36.32     38.50 o 
   1   8  16        4.59       24.78     39.94 o 
   2   8  16       32.44      -24.62     40.25 o 
   3   8  16       23.40      -19.26     42.36 o 
   4   8  16       90.56      150.01     50.47 o 
  -6   9  16      148.38      176.72     41.66 o 
  -5   9  16       74.73       37.56     53.61 o 
  -4   9  16        1.33        0.90     36.56 o 
  -3   9  16      469.12      413.82     81.78 o 
  -2   9  16      194.21      171.29     45.93 o 
  -1   9  16     1307.54     1384.94    101.65 o 
   0   9  16        7.04      -14.37     44.82 o 
   1   9  16       15.73       54.59     42.11 o 
   2   9  16        0.97       43.70     43.75 o 
   3   9  16      282.62      176.77     52.73 o 
  -5  10  16      128.98      167.70     47.97 o 
  -4  10  16      124.14      133.25     55.09 o 
  -3  10  16      188.66      194.99     72.32 o 
  -2  10  16        0.69      -41.43     60.35 o 
  -1  10  16       75.02      126.01     44.87 o 
   0  10  16      212.85      191.40     98.21 o 
   1  10  16       97.91       71.41     46.35 o 
   2  10  16      316.43      433.15     60.45 o 
  -4  11  16        0.31      -24.51     40.29 o 
  -3  11  16       85.26       24.82     66.96 o 
  -2  11  16      420.42      396.77     85.62 o 
  -1  11  16       48.70      107.67     67.94 o 
   0  11  16       30.77       24.30     43.66 o 
   1  11  16      257.52      227.23     65.04 o 
   2  11  16       74.02       36.03     48.98 o 
  -3  12  16      296.07      361.95     92.50 o 
  -2  12  16       98.16      172.94     77.50 o 
  -1  12  16        0.25       23.57     62.59 o 
   0  12  16       91.30       68.20     46.33 o 
  -7   0  17      563.97      524.51     66.16 o 
  -5   0  17      583.51      573.81     83.03 o 
  -3   0  17     1532.26     1776.44    121.78 o 
  -1   0  17      595.40      439.62     74.28 o 
   1   0  17      488.36      399.89     72.76 o 
   3   0  17        6.15       41.43     56.07 o 
  -7   1  17      169.07      250.63     59.98 o 
  -6   1  17      531.42      585.23     41.59 o 
  -5   1  17      528.09      598.23     59.13 o 
  -4   1  17      425.67      382.45     81.29 o 
  -3   1  17      920.01      905.12    119.99 o 
  -2   1  17      162.29      183.36     42.45 o 
  -1   1  17        7.31       27.21     36.19 o 
   0   1  17       48.60       57.26     36.48 o 
   1   1  17      244.10      185.45     44.10 o 
   2   1  17       44.65       -5.48     34.60 o 
   3   1  17       56.34       35.14     39.43 o 
   4   1  17        0.32      -14.45     41.12 o 
  -7   2  17        1.95       10.00     32.17 o 
  -6   2  17       32.63       35.40     27.11 o 
  -5   2  17        3.87       66.33     39.62 o 
  -4   2  17      156.91      162.07     42.77 o 
  -3   2  17        1.31       22.17     36.36 o 
  -2   2  17       21.16      -31.81     31.81 o 
  -1   2  17      315.15      315.76    157.58 o 
   0   2  17      580.27      610.90     57.31 o 
   1   2  17      301.40      329.88    107.63 o 
   2   2  17      162.96      172.06     44.53 o 
   3   2  17      350.27      308.65     63.39 o 
   4   2  17       24.35      -17.11     44.37 o 
  -7   3  17       29.15       22.38     33.68 o 
  -6   3  17      279.65      324.46     42.23 o 
  -5   3  17      511.60      459.63     55.63 o 
  -4   3  17       18.80       53.01     37.54 o 
  -3   3  17      192.20      133.10     56.65 o 
  -2   3  17       51.66       31.01     36.14 o 
  -1   3  17      808.65      800.19     64.28 o 
   0   3  17       15.17       21.29     35.90 o 
   1   3  17      466.02      431.93     53.33 o 
   2   3  17      280.21      231.14     46.89 o 
   3   3  17      788.62      664.70     65.50 o 
   4   3  17       14.23        9.67     57.65 o 
  -6   4  17        2.60      -10.52     31.54 o 
  -5   4  17       15.15       41.86     30.22 o 
  -4   4  17       14.86        6.09     35.99 o 
  -3   4  17      281.37      286.16     47.12 o 
  -2   4  17      232.75      255.09    128.03 o 
  -1   4  17       51.17      -18.94     37.94 o 
   0   4  17      140.74      171.21     42.81 o 
   1   4  17      271.47      273.16     48.32 o 
   2   4  17       86.54       32.19     40.56 o 
   3   4  17      314.70      393.25     66.20 o 
   4   4  17       57.36       43.29     46.76 o 
  -6   5  17      273.97      303.60     60.30 o 
  -5   5  17       61.72       86.87     40.71 o 
  -4   5  17      481.66      437.06     54.46 o 
  -3   5  17        8.12       -1.33     41.16 o 
  -2   5  17      125.06       59.46     43.93 o 
  -1   5  17       24.48       45.32     38.39 o 
   0   5  17      240.42      168.69     46.83 o 
   1   5  17      128.39      166.71     45.52 o 
   2   5  17        3.39        7.28     39.08 o 
   3   5  17      119.12      158.48     48.91 o 
   4   5  17        0.21      -29.56     65.26 o 
  -6   6  17        0.98      -31.36     32.13 o 
  -5   6  17     1074.30     1095.33    138.12 o 
  -4   6  17       64.15      173.92     69.91 o 
  -3   6  17      524.87      362.41     55.67 o 
  -2   6  17        2.95       10.28     38.43 o 
  -1   6  17      669.92      650.01     62.85 o 
   0   6  17      909.33      926.45    108.43 o 
   1   6  17        0.63      -36.34     36.34 o 
   2   6  17        0.94      -16.77     38.81 o 
   3   6  17        3.31        2.07     42.89 o 
  -5   7  17       26.08       -1.40     38.60 o 
  -4   7  17        6.33       22.32     58.93 o 
  -3   7  17      323.21      247.29     50.31 o 
  -2   7  17       88.55       44.73     41.67 o 
  -1   7  17       60.42       69.29     76.51 o 
   0   7  17       12.60       27.99     41.36 o 
   1   7  17      217.80      219.75     51.89 o 
   2   7  17        0.12      -37.54     44.51 o 
   3   7  17      173.38      181.00     52.05 o 
  -5   8  17       18.80       -0.25     42.05 o 
  -4   8  17       37.03      -50.89     55.53 o 
  -3   8  17       24.18       24.55     60.62 o 
  -2   8  17      596.65      581.14     61.92 o 
  -1   8  17      268.81      209.01     49.75 o 
   0   8  17       33.73      122.65     45.25 o 
   1   8  17        7.69       62.33     54.73 o 
   2   8  17      564.30      526.52     64.46 o 
  -4   9  17      120.26      176.15     74.55 o 
  -3   9  17        0.87      -42.05     58.84 o 
  -2   9  17      339.94      311.26     55.15 o 
  -1   9  17      491.66      597.43    103.52 o 
   0   9  17        2.93      -54.30     57.45 o 
   1   9  17      152.90      200.76     52.74 o 
   2   9  17       91.23      139.16     57.50 o 
  -3  10  17      399.08      332.40     85.80 o 
  -2  10  17       25.02      -57.23     57.41 o 
  -1  10  17        2.16      -30.61     50.44 o 
   0  10  17      121.69      153.77     50.75 o 
   1  10  17      145.14      134.15     51.57 o 
  -6   0  18      375.56      480.25     86.51 o 
  -4   0  18      914.74      840.50     99.01 o 
  -2   0  18       76.28      -24.20     51.52 o 
   0   0  18      425.29      231.33     69.82 o 
   2   0  18      189.68       95.89     64.10 o 
  -6   1  18      130.48      142.77     47.89 o 
  -5   1  18       39.29       18.19     40.27 o 
  -4   1  18       88.26       64.28     42.85 o 
  -3   1  18        1.40      -32.41     37.10 o 
  -2   1  18        5.96        1.72     34.91 o 
  -1   1  18      306.17      292.19     49.31 o 
   0   1  18      442.43      430.01     55.36 o 
   1   1  18      128.35      104.13     42.76 o 
   2   1  18       19.70       40.80     66.78 o 
   3   1  18       91.41       77.92     55.00 o 
  -6   2  18      273.04      286.53     53.79 o 
  -5   2  18      287.11      268.77     53.45 o 
  -4   2  18      138.89      131.28     45.86 o 
  -3   2  18      510.06      420.98     55.86 o 
  -2   2  18      211.27      188.83     46.19 o 
  -1   2  18      122.61      118.66     44.82 o 
   0   2  18        2.08      -17.20     36.03 o 
   1   2  18       51.32       51.73     39.41 o 
   2   2  18      191.60      132.41     46.05 o 
   3   2  18        0.73      -39.37     39.37 o 
  -6   3  18      153.75      231.33     77.50 o 
  -5   3  18        4.91       20.68     63.08 o 
  -4   3  18      429.72      435.44     57.03 o 
  -3   3  18      158.46      129.07     49.10 o 
  -2   3  18       33.55       10.68     38.48 o 
  -1   3  18       78.33       90.01     49.06 o 
   0   3  18      731.24      741.48     64.38 o 
   1   3  18        1.16      -31.77     39.64 o 
   2   3  18      111.88      121.83     45.79 o 
   3   3  18       72.39       64.65     47.31 o 
  -5   4  18      414.25      364.00     82.41 o 
  -4   4  18        7.66      -24.10     37.32 o 
  -3   4  18        6.44       36.78     40.26 o 
  -2   4  18      547.72      716.79     65.52 o 
  -1   4  18       50.60        4.84     66.51 o 
   0   4  18      123.77       20.73     50.49 o 
   1   4  18        9.72       -8.50     44.02 o 
   2   4  18      617.46      519.25     62.76 o 
   3   4  18        5.05       25.34     44.81 o 
  -5   5  18      161.43      164.46     69.46 o 
  -4   5  18        4.40      -23.08     37.43 o 
  -3   5  18      161.72      156.94     46.50 o 
  -2   5  18       14.78      -36.01     36.63 o 
  -1   5  18      209.21      238.00     96.83 o 
   0   5  18      236.07      286.30     52.86 o 
   1   5  18       36.21       32.89     42.14 o 
   2   5  18       52.43       46.44     44.24 o 
  -5   6  18      413.50      487.84     92.59 o 
  -4   6  18       68.86       64.64     63.75 o 
  -3   6  18        3.46      -23.47     40.62 o 
  -2   6  18       43.14      -25.94     38.77 o 
  -1   6  18      274.13      314.72     55.30 o 
   0   6  18      324.54      326.29     54.99 o 
   1   6  18        9.19      -14.40     42.35 o 
   2   6  18       48.79       58.19     83.12 o 
  -4   7  18       45.30       90.89     69.64 o 
  -3   7  18      114.17       50.71     43.16 o 
  -2   7  18      205.97       82.81     46.93 o 
  -1   7  18       19.33       -8.00     41.89 o 
   0   7  18        3.55       11.14     42.38 o 
   1   7  18      311.55      345.70     58.44 o 
  -3   8  18      326.95      222.76     75.53 o 
  -2   8  18       47.62       56.96     46.40 o 
  -1   8  18        0.81      -41.03     41.42 o 
   0   8  18        4.23       48.79     45.13 o 
  -3   0  19      108.19      170.97     70.89 o 
  -1   0  19        5.45      -52.23     52.23 o 
   1   0  19      503.47      570.51     89.73 o 
  -4   1  19       95.42      118.32     47.78 o 
  -3   1  19       12.29      -21.75     41.47 o 
  -2   1  19       49.88       23.76     40.85 o 
  -1   1  19      131.07       48.16     42.42 o 
   0   1  19       23.07       29.21     42.99 o 
   1   1  19      102.72       39.65     43.09 o 
   2   1  19        7.73       21.85     49.24 o 
  -4   2  19        0.97      -40.59     40.59 o 
  -3   2  19        0.91      -38.63     38.63 o 
  -2   2  19      464.34      460.50     78.75 o 
  -1   2  19       74.65       62.08     42.80 o 
   0   2  19      210.01      144.61     47.79 o 
   1   2  19      129.90      135.50     47.37 o 
  -4   3  19       43.00      103.33     46.69 o 
  -3   3  19      336.24      301.38     53.92 o 
  -2   3  19       10.60       20.88     41.55 o 
  -1   3  19        6.58        8.72     39.88 o 
   0   3  19       20.64        9.86     39.76 o 
   1   3  19      414.07      307.61     55.79 o 
  -4   4  19       65.07       36.38     50.80 o 
  -3   4  19       48.71       39.29     44.37 o 
  -2   4  19        0.54       -6.34     40.63 o 
  -1   4  19      117.79       62.22     44.98 o 
   0   4  19       24.46      -20.57     39.83 o 
   1   4  19       74.43       63.09     45.76 o 
  -3   5  19       34.49      107.95     47.08 o 
  -2   5  19      243.50      225.75     51.80 o 
  -1   5  19      123.26      170.09    121.16 o 
   0   5  19       11.32      -38.50     43.17 o 
  -2   6  19        0.61      -40.25     40.25 o 
  -1   6  19        1.21        6.82     43.95 o 
                                                 
